# Supplementary material for: Crystal structure of bis­{S-hexyl 3-[4-(di­methyl­amino)­benzyl­idene]di­thio­carbazato-κ2 N 3,S}copper(II)
Source: Acta Crystallogr E Crystallogr Commun. 2015 May 28;71(Pt 6):706–8. doi: 10.1107/S2056989015009342 (PMC4459341; doi:10.1107/S2056989015009342)
Supplement: Supplementary file 1 [file e-71-00706-sup1.cif]

##############################################################################
#                                                                            #
# This CIF contains the data in a paper accepted for publication in          #
# Acta Crystallographica Section E. It conforms to the requirements of       #
# Notes for Authors for Acta Crystallographica Section E, and has been       #
# peer reviewed under the auspices of the IUCr Commission on Journals.       #
#                                                                            #
# Full details of the Crystallographic Information File format               #
# are given in the paper "The Crystallographic Information File (CIF):       #
# a New Standard Archive File for Crystallography" by S. R. Hall, F. H.      #
# Allen and I. D. Brown [Acta Cryst. (1991), A47, 655-685].                  #
#                                                                            #
# The current version of the core CIF dictionary is obtainable from          #
# ftp://ftp.iucr.org/pub/cif_core.dic.                                       #
#                                                                            #
# Software is freely available for graphical display of the structure(s)     #
# in this CIF. For information consult the CIF software page                 #
# http://www.iucr.org/resources/cif/software.                                #
#                                                                            #
# This file may be used for bona fide research purposes within the           #
# scientific community so long as proper attribution is given to the journal # 
# article from which it was obtained.                                        #
#                                                                            #
##############################################################################
data_General
_audit_creation_method     'by CrystalStructure 4.0'
_journal_date_recd_electronic     2015-04-30
_journal_date_accepted     2015-05-15
_journal_name_full     'Acta Crystallographica, Section E'
_journal_year     2015
_journal_volume     71
_journal_issue      6
_journal_page_first     706
_journal_page_last     708
_journal_paper_category     GM
_journal_paper_doi     10.1107/S2056989015009342
_journal_coeditor_code     FF2136
_publ_contact_author_name     'Md. M. Hossain'
_publ_contact_author_address
;
Department of Chemistry, Rajshahi University, Rajshahi 6205,
Bangladesh
;
_publ_contact_author_email     'motaharche@yahoo.com'
_publ_contact_author_fax     '+88-0721-750064'
_publ_contact_author_phone     '+88-0721-711107'
_publ_section_title
;\
Crystal structure of bis{<i>S</i>-hexyl
3-[4-(dimethylamino)benzylidene]dithiocarbazato-\
\k^2^<i>N</i>^3^,<i>S</i>}copper(II)
;
_publ_section_title_footnote     .
loop_
    _publ_author_name
    _publ_author_footnote
    _publ_author_address
    'E. Zangrando' .
;
Department of Chemical and Pharmaceutical Sciences, via  Giorgieri 1,
34127 Trieste, Italy,
;
    'M. S. Begum' .
;
Department of Chemistry, Rajshahi University, Rajshahi 6205,
Bangladesh
;
    'R. Miyatake' .
;
Center for Environmental Conservation and Research Safety,
University of Toyama, 3190 Gofuku, Toyama, 930-8555,
Japan
;
    'M. C. Sheikh' .
;
Department of Applied Chemistry, Faculty of Engineering, University of Toyama,
3190 Gofuku, Toyama 930-8555,
Japan
;
    'Md. M. Hossain' .
;
Department of Chemistry, Rajshahi University, Rajshahi 6205, Bangladesh
;
_publ_section_synopsis
;
In the title complex, the Cu^II^ atom exhibits a square-planar coordination
geometry and is located on a crystallographic inversion centre, leading to a
<i>trans</i> configuration of the <i>N</i>,<i>S</i>-chelating ligands.
;
data_I
_database_code_depnum_ccdc_archive 'CCDC 1057813'
_chemical_name_systematic
;\
Bis{<i>S</i>-hexyl
3-[4-(dimethylamino)benzylidene]dithiocarbazato-\
\k^2^<i>N</i>^3^,<i>S</i>}copper(II)
;
_chemical_formula_moiety     'C32 H48 Cu N6 S4'
_chemical_formula_sum     'C32 H48 Cu N6 S4'
_chemical_formula_iupac     '[Cu (C16 H24 N3 S2)2]'
_chemical_formula_weight     708.56
_chemical_melting_point     ?
_symmetry_cell_setting     monoclinic
_symmetry_space_group_name_H-M     'P 21/n'
_symmetry_space_group_name_Hall     '-P 2yn'
loop_
    _symmetry_equiv_pos_as_xyz
    '+X,+Y,+Z'
    '1/2-X,1/2+Y,1/2-Z'
    '-X,-Y,-Z'
    '1/2+X,1/2-Y,1/2+Z'
_cell_length_a     15.0457(4)
_cell_length_b     5.23947(10)
_cell_length_c     22.1944(5)
_cell_angle_alpha     90.0000
_cell_angle_beta     95.7007(7)
_cell_angle_gamma     90.0000
_cell_volume     1740.96(7)
_cell_formula_units_Z     2
_cell_measurement_reflns_used     14172
_cell_measurement_theta_min     3.13
_cell_measurement_theta_max     27.44
_cell_measurement_temperature     173
_exptl_crystal_description     platelet
_exptl_crystal_colour     red
_exptl_crystal_size_max     0.240
_exptl_crystal_size_mid     0.170
_exptl_crystal_size_min     0.050
_exptl_crystal_density_diffrn     1.352
_exptl_crystal_density_meas     ?
_exptl_crystal_density_method     'not measured'
_exptl_crystal_F_000     750.00
_exptl_absorpt_coefficient_mu     0.899
_exptl_absorpt_correction_type     multi-scan
_exptl_absorpt_process_details
;
(ABSCOR; Rigaku, 1995)
;
_exptl_absorpt_correction_T_min     0.787
_exptl_absorpt_correction_T_max     0.956
_diffrn_ambient_temperature     173
_diffrn_radiation_type     'Mo K\a'
_diffrn_radiation_wavelength     0.71075
_diffrn_measurement_device_type     'Rigaku R-AXIS RAPID'
_diffrn_measurement_method     \w
_diffrn_detector_area_resol_mean     10.000
_diffrn_reflns_number     16718
_diffrn_reflns_av_R_equivalents     0.0232
_diffrn_reflns_theta_max     27.45
_diffrn_reflns_theta_full     27.45
_diffrn_measured_fraction_theta_max     0.998
_diffrn_measured_fraction_theta_full     0.998
_diffrn_reflns_limit_h_min     -19
_diffrn_reflns_limit_h_max     19
_diffrn_reflns_limit_k_min     -6
_diffrn_reflns_limit_k_max     6
_diffrn_reflns_limit_l_min     -28
_diffrn_reflns_limit_l_max     28
_diffrn_standards_number     0
_diffrn_standards_interval_count     .
_diffrn_standards_decay_%     ?
_refine_special_details
;
Refinement was performed using all reflections. The weighted <i>R</i>-factor
(<i>wR</i>) and goodness of fit (<i>S</i>) are based on <i>F</i>^2^.
<i>R</i>-factor (gt) are based on <i>F</i>. The threshold expression of
<i>F</i>^2^ > 2.0 \s(<i>F</i>^2^) is used only for calculating <i>R</i>-factor
(gt).
;
_reflns_number_total     3979
_reflns_number_gt     3506
_reflns_threshold_expression     >2\s(I)
_refine_ls_structure_factor_coef     Fsqd
_refine_ls_R_factor_gt     0.0359
_refine_ls_wR_factor_ref     0.1017
_refine_ls_goodness_of_fit_ref     1.101
_refine_ls_number_reflns     3979
_refine_ls_number_parameters     199
_refine_ls_number_restraints     0
_refine_ls_hydrogen_treatment     constr
_refine_ls_weighting_scheme     calc
_refine_ls_weighting_details
            'w = 1/[\s^2^(Fo^2^)+(0.0579P)^2^+0.4290P] where P=(Fo^2^+2Fc^2^)/3'
_atom_sites_solution_hydrogens     geom
_atom_sites_solution_primary     direct
_atom_sites_solution_secondary     difmap
_refine_ls_shift/su_max     0.002
_refine_diff_density_max     0.850
_refine_diff_density_min     -0.490
_refine_ls_extinction_method     none
_refine_ls_extinction_coef     ?
loop_
    _atom_type_symbol
    _atom_type_description
    _atom_type_scat_dispersion_real
    _atom_type_scat_dispersion_imag
    _atom_type_scat_source
    'C' 'C' 0.0033 0.0016
;
International Tables for Crystallography
(1992, Vol. C, Tables 4.2.6.8 and 6.1.1.4)
;
    'H' 'H' 0.0000 0.0000
;
International Tables for Crystallography
(1992, Vol. C, Table 6.1.1.4)
;
    'Cu' 'Cu' 0.3201 1.2651
;
International Tables for Crystallography
(1992, Vol. C, Tables 4.2.6.8 and 6.1.1.4)
;
    'N' 'N' 0.0061 0.0033
;
International Tables for Crystallography
(1992, Vol. C, Tables 4.2.6.8 and 6.1.1.4)
;
    'S' 'S' 0.1246 0.1234
;
International Tables for Crystallography
(1992, Vol. C, Tables 4.2.6.8 and 6.1.1.4)
;
_computing_data_collection
;
RAPID-AUTO (Rigaku, 2001)
;
_computing_cell_refinement
;
RAPID-AUTO (Rigaku, 2001)
;
_computing_data_reduction
;
RAPID-AUTO (Rigaku, 2001)
;
_computing_structure_solution
;
SIR92 (Altomare <i>et al.</i>,  1994)
;
_computing_structure_refinement
;
SHELXL97 (Sheldrick, 2008)
;
_computing_molecular_graphics
;
CrystalStructure (Rigaku, 2010)
;
_computing_publication_material
;
CrystalStructure (Rigaku, 2010)
;
loop_
    _atom_site_type_symbol
    _atom_site_label
    _atom_site_fract_x
    _atom_site_fract_y
    _atom_site_fract_z
    _atom_site_U_iso_or_equiv
    _atom_site_adp_type
    _atom_site_calc_flag
    _atom_site_refinement_flags
    _atom_site_occupancy
    _atom_site_symmetry_multiplicity
    _atom_site_disorder_assembly
    _atom_site_disorder_group
    Cu Cu1 1.0000 0.0000 0.5000 0.04758(12) Uani d . 1.0 2 . .
    S S1 1.12679(3) 0.22896(13) 0.49888(2) 0.06611(19) Uani d . 1.0 4 . .
    S S2 1.17728(3) 0.56787(10) 0.40439(2) 0.05451(15) Uani d . 1.0 4 . .
    N N1 0.98526(9) 0.0699(3) 0.41070(6) 0.0427(4) Uani d . 1.0 4 . .
    N N2 1.03819(9) 0.2568(3) 0.38625(6) 0.0421(3) Uani d . 1.0 4 . .
    N N3 0.83204(12) -0.0665(4) 0.11956(7) 0.0572(5) Uani d . 1.0 4 . .
    C C1 0.91075(10) -0.0399(3) 0.30708(7) 0.0362(4) Uani d . 1.0 4 . .
    C C2 0.84924(10) -0.2217(4) 0.28137(7) 0.0392(4) Uani d . 1.0 4 . .
    C C3 0.82330(11) -0.2318(3) 0.22036(7) 0.0403(4) Uani d . 1.0 4 . .
    C C4 0.85831(11) -0.0592(4) 0.18022(7) 0.0388(4) Uani d . 1.0 4 . .
    C C5 0.92043(11) 0.1218(4) 0.20563(8) 0.0429(4) Uani d . 1.0 4 . .
    C C6 0.94524(10) 0.1320(4) 0.26705(8) 0.0405(4) Uani d . 1.0 4 . .
    C C7 0.76158(14) -0.2364(4) 0.09510(8) 0.0551(5) Uani d . 1.0 4 . .
    C C8 0.87505(14) 0.0873(5) 0.07706(8) 0.0565(5) Uani d . 1.0 4 . .
    C C9 0.93057(10) -0.0546(4) 0.37229(7) 0.0407(4) Uani d . 1.0 4 . .
    C C10 1.10238(11) 0.3347(4) 0.42509(8) 0.0452(4) Uani d . 1.0 4 . .
    C C11 1.12802(12) 0.6732(4) 0.33101(9) 0.0496(4) Uani d . 1.0 4 . .
    C C12 1.15878(11) 0.5323(3) 0.27685(9) 0.0439(4) Uani d . 1.0 4 . .
    C C13 1.11147(11) 0.6348(4) 0.21775(9) 0.0459(4) Uani d . 1.0 4 . .
    C C14 1.13850(13) 0.5022(4) 0.16172(9) 0.0487(5) Uani d . 1.0 4 . .
    C C15 1.08905(13) 0.5981(5) 0.10294(10) 0.0565(5) Uani d . 1.0 4 . .
    C C16 1.11550(17) 0.4573(6) 0.04766(10) 0.0715(7) Uani d . 1.0 4 . .
    H H1 0.8248 -0.3418 0.3072 0.0470 Uiso calc R 1.0 4 . .
    H H2 0.7812 -0.3567 0.2050 0.0484 Uiso calc R 1.0 4 . .
    H H3 0.9459 0.2399 0.1797 0.0515 Uiso calc R 1.0 4 . .
    H H4 0.9866 0.2584 0.2826 0.0486 Uiso calc R 1.0 4 . .
    H H5 0.7793 -0.4136 0.1039 0.0662 Uiso calc R 1.0 4 . .
    H H6 0.7511 -0.2124 0.0512 0.0662 Uiso calc R 1.0 4 . .
    H H7 0.7067 -0.1982 0.1137 0.0662 Uiso calc R 1.0 4 . .
    H H8 0.8469 0.0556 0.0360 0.0678 Uiso calc R 1.0 4 . .
    H H9 0.9385 0.0427 0.0792 0.0678 Uiso calc R 1.0 4 . .
    H H10 0.8689 0.2682 0.0871 0.0678 Uiso calc R 1.0 4 . .
    H H11 0.8968 -0.1807 0.3906 0.0488 Uiso calc R 1.0 4 . .
    H H12 1.0623 0.6556 0.3298 0.0595 Uiso calc R 1.0 4 . .
    H H13 1.1414 0.8569 0.3267 0.0595 Uiso calc R 1.0 4 . .
    H H14 1.1459 0.3479 0.2804 0.0527 Uiso calc R 1.0 4 . .
    H H15 1.2241 0.5531 0.2765 0.0527 Uiso calc R 1.0 4 . .
    H H16 1.0462 0.6158 0.2189 0.0551 Uiso calc R 1.0 4 . .
    H H17 1.1245 0.8193 0.2148 0.0551 Uiso calc R 1.0 4 . .
    H H18 1.1275 0.3168 0.1654 0.0584 Uiso calc R 1.0 4 . .
    H H19 1.2034 0.5264 0.1598 0.0584 Uiso calc R 1.0 4 . .
    H H20 1.0240 0.5780 0.1050 0.0678 Uiso calc R 1.0 4 . .
    H H21 1.1015 0.7823 0.0985 0.0678 Uiso calc R 1.0 4 . .
    H H22 1.1790 0.4859 0.0438 0.0858 Uiso calc R 1.0 4 . .
    H H23 1.0800 0.5210 0.0114 0.0858 Uiso calc R 1.0 4 . .
    H H24 1.1046 0.2742 0.0522 0.0858 Uiso calc R 1.0 4 . .
loop_
    _atom_site_aniso_label
    _atom_site_aniso_U_11
    _atom_site_aniso_U_22
    _atom_site_aniso_U_33
    _atom_site_aniso_U_12
    _atom_site_aniso_U_13
    _atom_site_aniso_U_23
    Cu1 0.02944(16) 0.0819(3) 0.03109(16) -0.01276(13) 0.00126(11) -0.01776(13)
    S1 0.0422(3) 0.1173(5) 0.0373(3) -0.0323(3) -0.00378(18) -0.0104(3)
    S2 0.0418(3) 0.0645(3) 0.0554(3) -0.0158(2) -0.0040(2) -0.0138(3)
    N1 0.0291(7) 0.0632(9) 0.0353(7) -0.0061(6) 0.0014(6) -0.0142(7)
    N2 0.0318(7) 0.0544(8) 0.0393(7) -0.0057(6) -0.0004(6) -0.0139(6)
    N3 0.0543(10) 0.0814(12) 0.0336(8) -0.0194(9) -0.0065(7) 0.0048(8)
    C1 0.0267(7) 0.0471(9) 0.0337(8) 0.0006(6) -0.0019(6) -0.0090(6)
    C2 0.0361(8) 0.0464(9) 0.0341(8) -0.0067(7) -0.0012(6) -0.0027(7)
    C3 0.0387(8) 0.0443(9) 0.0363(8) -0.0055(7) -0.0049(7) -0.0045(7)
    C4 0.0333(8) 0.0477(9) 0.0341(8) 0.0025(7) -0.0024(6) -0.0016(7)
    C5 0.0360(8) 0.0486(9) 0.0430(9) -0.0039(7) -0.0016(7) 0.0045(7)
    C6 0.0317(8) 0.0439(9) 0.0445(9) -0.0043(6) -0.0040(7) -0.0050(7)
    C7 0.0637(12) 0.0624(12) 0.0358(9) -0.0053(9) -0.0127(8) -0.0041(8)
    C8 0.0594(12) 0.0718(13) 0.0379(9) 0.0012(10) 0.0025(8) 0.0085(9)
    C9 0.0279(7) 0.0589(10) 0.0350(8) -0.0053(7) 0.0016(6) -0.0101(7)
    C10 0.0325(8) 0.0612(10) 0.0418(9) -0.0057(7) 0.0025(7) -0.0180(8)
    C11 0.0399(9) 0.0428(9) 0.0647(12) -0.0006(7) -0.0017(8) -0.0078(8)
    C12 0.0339(8) 0.0409(8) 0.0559(11) 0.0017(6) -0.0010(7) 0.0008(7)
    C13 0.0355(8) 0.0374(8) 0.0636(11) 0.0020(7) -0.0015(8) 0.0082(8)
    C14 0.0400(9) 0.0490(10) 0.0561(11) 0.0058(7)  0.0000(8) 0.0137(8)
    C15 0.0447(10) 0.0612(11) 0.0625(12) 0.0047(9) -0.0002(9) 0.0239(10)
    C16 0.0617(14) 0.1008(18) 0.0516(12) 0.0101(12) 0.0035(10) 0.0275(12)
_geom_special_details
;
ENTER SPECIAL DETAILS OF THE MOLECULAR GEOMETRY
;
loop_
    _geom_bond_atom_site_label_1
    _geom_bond_atom_site_label_2
    _geom_bond_site_symmetry_1
    _geom_bond_site_symmetry_2
    _geom_bond_distance
    _geom_bond_publ_flag
    Cu1 S1 . . 2.2557(6) yes
    Cu1 S1 . 3_756 2.2557(6) yes
    Cu1 N1 . . 2.0060(14) yes
    Cu1 N1 . 3_756 2.0060(14) yes
    S1 C10 . . 1.7333(19) yes
    S2 C10 . . 1.7540(19) yes
    S2 C11 . . 1.807(2) yes
    N1 N2 . . 1.405(2) yes
    N1 C9 . . 1.300(2) yes
    N2 C10 . . 1.295(2) yes
    N3 C4 . . 1.365(3) yes
    N3 C7 . . 1.448(3) yes
    N3 C8 . . 1.442(3) yes
    C1 C2 . . 1.409(3) yes
    C1 C6 . . 1.401(3) yes
    C1 C9 . . 1.450(3) yes
    C2 C3 . . 1.372(3) yes
    C3 C4 . . 1.408(3) yes
    C4 C5 . . 1.409(3) yes
    C5 C6 . . 1.378(3) yes
    C11 C12 . . 1.521(3) yes
    C12 C13 . . 1.526(3) yes
    C13 C14 . . 1.515(3) yes
    C14 C15 . . 1.522(3) yes
    C15 C16 . . 1.518(4) yes
    C2 H1 . . 0.950 no
    C3 H2 . . 0.950 no
    C5 H3 . . 0.950 no
    C6 H4 . . 0.950 no
    C7 H5 . . 0.980 no
    C7 H6 . . 0.980 no
    C7 H7 . . 0.980 no
    C8 H8 . . 0.980 no
    C8 H9 . . 0.980 no
    C8 H10 . . 0.980 no
    C9 H11 . . 0.950 no
    C11 H12 . . 0.990 no
    C11 H13 . . 0.990 no
    C12 H14 . . 0.990 no
    C12 H15 . . 0.990 no
    C13 H16 . . 0.990 no
    C13 H17 . . 0.990 no
    C14 H18 . . 0.990 no
    C14 H19 . . 0.990 no
    C15 H20 . . 0.990 no
    C15 H21 . . 0.990 no
    C16 H22 . . 0.980 no
    C16 H23 . . 0.980 no
    C16 H24 . . 0.980 no
loop_
    _geom_angle_atom_site_label_1
    _geom_angle_atom_site_label_2
    _geom_angle_atom_site_label_3
    _geom_angle_site_symmetry_1
    _geom_angle_site_symmetry_2
    _geom_angle_site_symmetry_3
    _geom_angle
    _geom_angle_publ_flag
    S1 Cu1 S1 . . 3_756 180.00(3) yes
    S1 Cu1 N1 . . . 84.41(5) yes
    S1 Cu1 N1 . . 3_756 95.59(5) yes
    S1 Cu1 N1 3_756 . . 95.59(5) yes
    S1 Cu1 N1 3_756 . 3_756 84.41(5) yes
    N1 Cu1 N1 . . 3_756 180.00(9) yes
    Cu1 S1 C10 . . . 94.61(6) yes
    C10 S2 C11 . . . 103.41(9) yes
    Cu1 N1 N2 . . . 119.84(10) yes
    Cu1 N1 C9 . . . 123.85(13) yes
    N2 N1 C9 . . . 116.27(14) yes
    N1 N2 C10 . . . 112.12(14) yes
    C4 N3 C7 . . . 121.09(17) yes
    C4 N3 C8 . . . 121.64(17) yes
    C7 N3 C8 . . . 117.24(15) yes
    C2 C1 C6 . . . 116.61(14) yes
    C2 C1 C9 . . . 115.46(15) yes
    C6 C1 C9 . . . 127.93(15) yes
    C1 C2 C3 . . . 122.46(16) yes
    C2 C3 C4 . . . 120.79(15) yes
    N3 C4 C3 . . . 121.06(16) yes
    N3 C4 C5 . . . 121.94(17) yes
    C3 C4 C5 . . . 117.00(15) yes
    C4 C5 C6 . . . 121.71(16) yes
    C1 C6 C5 . . . 121.43(15) yes
    N1 C9 C1 . . . 132.97(16) yes
    S1 C10 S2 . . . 112.88(10) yes
    S1 C10 N2 . . . 127.03(15) yes
    S2 C10 N2 . . . 120.09(14) yes
    S2 C11 C12 . . . 115.75(13) yes
    C11 C12 C13 . . . 110.86(14) yes
    C12 C13 C14 . . . 113.82(15) yes
    C13 C14 C15 . . . 113.83(16) yes
    C14 C15 C16 . . . 112.79(18) yes
    C1 C2 H1 . . . 118.769 no
    C3 C2 H1 . . . 118.774 no
    C2 C3 H2 . . . 119.601 no
    C4 C3 H2 . . . 119.605 no
    C4 C5 H3 . . . 119.145 no
    C6 C5 H3 . . . 119.143 no
    C1 C6 H4 . . . 119.289 no
    C5 C6 H4 . . . 119.283 no
    N3 C7 H5 . . . 109.479 no
    N3 C7 H6 . . . 109.472 no
    N3 C7 H7 . . . 109.471 no
    H5 C7 H6 . . . 109.470 no
    H5 C7 H7 . . . 109.466 no
    H6 C7 H7 . . . 109.470 no
    N3 C8 H8 . . . 109.474 no
    N3 C8 H9 . . . 109.468 no
    N3 C8 H10 . . . 109.474 no
    H8 C8 H9 . . . 109.477 no
    H8 C8 H10 . . . 109.470 no
    H9 C8 H10 . . . 109.464 no
    N1 C9 H11 . . . 113.512 no
    C1 C9 H11 . . . 113.515 no
    S2 C11 H12 . . . 108.342 no
    S2 C11 H13 . . . 108.340 no
    C12 C11 H12 . . . 108.348 no
    C12 C11 H13 . . . 108.348 no
    H12 C11 H13 . . . 107.429 no
    C11 C12 H14 . . . 109.470 no
    C11 C12 H15 . . . 109.469 no
    C13 C12 H14 . . . 109.463 no
    C13 C12 H15 . . . 109.473 no
    H14 C12 H15 . . . 108.061 no
    C12 C13 H16 . . . 108.791 no
    C12 C13 H17 . . . 108.792 no
    C14 C13 H16 . . . 108.801 no
    C14 C13 H17 . . . 108.796 no
    H16 C13 H17 . . . 107.674 no
    C13 C14 H18 . . . 108.802 no
    C13 C14 H19 . . . 108.799 no
    C15 C14 H18 . . . 108.789 no
    C15 C14 H19 . . . 108.785 no
    H18 C14 H19 . . . 107.662 no
    C14 C15 H20 . . . 109.040 no
    C14 C15 H21 . . . 109.036 no
    C16 C15 H20 . . . 109.026 no
    C16 C15 H21 . . . 109.020 no
    H20 C15 H21 . . . 107.805 no
    C15 C16 H22 . . . 109.477 no
    C15 C16 H23 . . . 109.474 no
    C15 C16 H24 . . . 109.466 no
    H22 C16 H23 . . . 109.466 no
    H22 C16 H24 . . . 109.475 no
    H23 C16 H24 . . . 109.470 no
