# Supplementary material for: Crystal structure of bis­{S-hexyl 3-[4-(di­methyl­amino)­benzyl­idene]di­thio­carbazato-κ2 N 3,S}copper(II)
Source: Acta Crystallogr E Crystallogr Commun. 2015 May 28;71(Pt 6):706–8. doi: 10.1107/S2056989015009342 (PMC4459341; doi:10.1107/S2056989015009342)
Supplement: Supplementary file 2 [file e-71-00706-Isup2.hkl]

# 
# h,k,l, Fc-squared, Fo-squared, sigma(Fo-squared) and status flag 
# 
data_I
_shelx_title ' SH059' 
_shelx_refln_list_code          4 
_shelx_F_calc_maximum      290.49 
_exptl_crystal_F_000       750.00 
_reflns_d_resolution_high  0.7708 
 
loop_ 
 _symmetry_equiv_pos_as_xyz 
 'x, y, z' 
 '-x+1/2, y+1/2, -z+1/2' 
 '-x, -y, -z' 
 'x-1/2, -y-1/2, z-1/2' 
 
_cell_length_a    15.0457 
_cell_length_b     5.2395 
_cell_length_c    22.1944 
_cell_angle_alpha  90.000 
_cell_angle_beta   95.701 
_cell_angle_gamma  90.000 
 
_shelx_F_squared_multiplier     1.000 
 
loop_ 
 _refln_index_h 
 _refln_index_k 
 _refln_index_l 
 _refln_F_squared_calc 
 _refln_F_squared_meas 
 _refln_F_squared_sigma 
 _refln_observed_status 
   4   0   0    23293.62    24810.49    279.29 o 
   6   0   0     5685.50     5879.66     77.21 o 
   8   0   0     3654.99     3644.77     35.67 o 
  10   0   0      253.49      247.33      4.27 o 
  12   0   0      687.08      715.33      9.48 o 
  14   0   0       45.93       83.18      6.61 o 
  16   0   0      679.10      693.55     20.11 o 
  18   0   0       96.87       87.12      5.38 o 
   1   1   0     4296.73     4528.35     19.35 o 
   2   1   0     1538.79     1704.65      9.37 o 
   3   1   0    15423.96    17052.89    113.63 o 
   4   1   0      796.05      767.15      6.16 o 
   5   1   0      768.93      768.45      7.20 o 
   6   1   0      665.14      634.21      4.42 o 
   7   1   0      905.05      756.56      7.28 o 
   8   1   0       71.98       70.93      1.51 o 
   9   1   0      759.33      703.44      7.40 o 
  10   1   0      539.30      510.01      5.11 o 
  11   1   0       89.06       98.29      2.51 o 
  12   1   0       73.97       62.36      2.11 o 
  13   1   0     1478.65     1455.19     11.94 o 
  14   1   0       62.04       59.73      2.63 o 
  15   1   0      919.47      953.20      9.79 o 
  16   1   0        4.86        3.80      1.85 o 
  17   1   0        4.18        3.35      2.04 o 
  18   1   0        7.40        5.30      2.22 o 
  19   1   0       38.72       31.33      6.98 o 
   0   2   0     2495.19     2544.41     51.96 o 
   1   2   0     2917.86     3151.22     36.51 o 
   2   2   0     1188.88     1180.79     10.49 o 
   3   2   0       27.41       29.77      0.58 o 
   4   2   0      815.02      761.36      4.06 o 
   5   2   0     2676.96     2968.75     42.33 o 
   6   2   0     2649.92     2586.90     21.22 o 
   7   2   0      182.76      176.02      1.67 o 
   8   2   0       57.11       39.17      1.04 o 
   9   2   0       13.79       10.42      0.77 o 
  10   2   0      982.31      992.54      7.08 o 
  11   2   0      396.27      355.10      4.69 o 
  12   2   0     2055.04     2027.54     20.70 o 
  13   2   0        9.14        3.34      1.31 o 
  14   2   0      366.82      338.77      4.33 o 
  15   2   0       15.06       16.52      1.94 o 
  16   2   0       44.40       49.96      2.10 o 
  17   2   0        0.51        0.09      1.15 o 
  18   2   0       31.68       30.69      4.97 o 
   1   3   0      654.76      688.88      4.03 o 
   2   3   0     3120.99     3390.34     23.08 o 
   3   3   0     1605.40     1656.10     11.74 o 
   4   3   0       91.17       95.64      1.00 o 
   5   3   0       17.18       14.87      0.85 o 
   6   3   0       50.86       57.52      1.39 o 
   7   3   0      126.83      106.92      1.81 o 
   8   3   0      390.26      430.46      3.59 o 
   9   3   0     1238.14     1231.30      8.80 o 
  10   3   0       33.96       35.68      1.53 o 
  11   3   0      506.04      525.72      5.93 o 
  12   3   0      221.68      197.45      3.72 o 
  13   3   0       43.98       52.17      1.71 o 
  14   3   0        1.17        0.72      1.07 o 
  15   3   0        1.60        1.42      1.36 o 
  16   3   0       60.83       54.43      3.96 o 
  17   3   0       49.54       47.08      2.34 o 
   0   4   0      600.88      517.85      4.26 o 
   1   4   0      213.13      230.97      1.80 o 
   2   4   0        4.39        5.01      0.69 o 
   3   4   0        7.64        9.90      0.70 o 
   4   4   0      162.71      181.21      1.55 o 
   5   4   0       16.60       17.71      0.65 o 
   6   4   0      547.00      576.43      6.16 o 
   7   4   0      149.90      152.52      2.46 o 
   8   4   0      280.96      284.95      2.75 o 
   9   4   0      495.70      522.53      4.16 o 
  10   4   0        7.74        5.44      0.95 o 
  11   4   0      180.11      193.89      2.80 o 
  12   4   0        3.35        6.99      1.05 o 
  13   4   0      104.34      123.13      2.22 o 
  14   4   0       34.08       41.33      1.88 o 
  15   4   0       10.64        6.95      1.65 o 
   1   5   0       10.19       15.91      0.87 o 
   2   5   0      184.57      184.52      2.48 o 
   3   5   0        0.97        0.41      0.48 o 
   4   5   0      165.04      161.04      2.66 o 
   5   5   0       85.52       86.55      2.02 o 
   6   5   0       57.75       52.46      1.09 o 
   7   5   0       17.75       24.27      1.20 o 
   8   5   0       22.27       17.87      1.10 o 
   9   5   0        3.45        2.39      1.71 o 
  10   5   0       24.12       26.79      3.69 o 
  11   5   0      106.05      112.46      3.02 o 
  12   5   0       58.55       67.92      3.30 o 
  13   5   0       22.49       24.19      3.00 o 
   0   6   0       32.62       37.14      5.72 o 
   1   6   0      124.13      131.89      4.35 o 
   2   6   0       17.14       18.81      1.96 o 
   3   6   0        6.86        8.99      1.71 o 
   4   6   0        0.22        0.21      1.04 o 
   5   6   0       12.27       11.17      1.64 o 
   6   6   0        5.39        6.34      1.66 o 
   7   6   0       28.64       26.84      5.02 o 
   8   6   0       46.27       47.14      9.96 o 
   9   6   0        9.68        4.08      2.52 o 
 -19   0   1        3.09        3.61      3.66 o 
 -17   0   1      867.91      856.65     17.24 o 
 -15   0   1     1149.76     1155.71     15.04 o 
 -13   0   1        2.83        3.61      1.78 o 
 -11   0   1       39.40       22.59      4.51 o 
  -9   0   1      288.76      223.31      3.38 o 
  -7   0   1     4998.19     5285.59     51.03 o 
  -5   0   1    13241.27    13970.43    145.81 o 
  -3   0   1     3190.26     3512.75     68.84 o 
   3   0   1     3466.71     3718.86     31.79 o 
   5   0   1      438.20      347.04     14.32 o 
   7   0   1     2428.15     2290.16     33.98 o 
   9   0   1     1327.95     1439.27     14.80 o 
  11   0   1     2951.02     2997.35     80.83 o 
  13   0   1       81.56       77.83      3.49 o 
  15   0   1       19.32       20.68      4.79 o 
  17   0   1      201.41      194.56      8.53 o 
  19   0   1       11.01       10.17      3.40 o 
 -19   1   1        3.12        1.78      2.22 o 
 -18   1   1       63.94       70.31      3.49 o 
 -17   1   1        3.63        2.47      2.15 o 
 -16   1   1      138.70      143.83      3.32 o 
 -15   1   1        3.52        3.81      2.03 o 
 -14   1   1     1745.12     1667.70     14.39 o 
 -13   1   1      565.03      531.18      9.51 o 
 -12   1   1      186.05      167.87      2.96 o 
 -11   1   1      143.59      158.11      2.64 o 
 -10   1   1      221.32      245.36      2.91 o 
  -9   1   1      245.52      214.01      2.49 o 
  -8   1   1     5191.12     5340.63     37.91 o 
  -7   1   1     3138.76     3539.52     23.91 o 
  -6   1   1      151.55      198.71      2.19 o 
  -5   1   1      283.29      191.00      1.81 o 
  -4   1   1     4337.02     4967.81     30.81 o 
  -3   1   1    34236.30    37378.64    285.02 o 
  -2   1   1    84386.83    89142.09   1783.15 o 
  -1   1   1       12.67        8.10      0.27 o 
   0   1   1     2127.24     2150.49      8.74 o 
   1   1   1      825.58      878.60      9.66 o 
   2   1   1     4212.96     4784.75     37.03 o 
   3   1   1       31.03       42.10      5.88 o 
   4   1   1     3389.31     3855.38     39.07 o 
   5   1   1       58.77       33.48      0.91 o 
   6   1   1      300.36      282.91      3.32 o 
   7   1   1      151.84      127.16      1.88 o 
   8   1   1     1856.90     1756.63     17.68 o 
   9   1   1       40.83       26.72      1.72 o 
  10   1   1     2232.33     2215.83     16.00 o 
  11   1   1      659.77      638.36      5.71 o 
  12   1   1      182.48      187.57      2.91 o 
  13   1   1      149.57      137.50      2.79 o 
  14   1   1      728.34      720.66      7.98 o 
  15   1   1       90.48       79.02      2.65 o 
  16   1   1       78.54       86.78      3.71 o 
  17   1   1       23.55       20.59      5.47 o 
  18   1   1        0.80        0.46      1.90 o 
  19   1   1       24.62       21.35      5.08 o 
 -18   2   1       95.57      107.23      3.88 o 
 -17   2   1      153.21      158.91      2.96 o 
 -16   2   1        9.58       10.81      1.81 o 
 -15   2   1       64.52       65.75      4.27 o 
 -14   2   1      254.45      270.77      4.79 o 
 -13   2   1      564.98      555.00      5.00 o 
 -12   2   1      107.61      111.39      3.02 o 
 -11   2   1     3521.43     3506.39     23.76 o 
 -10   2   1       33.15       37.68      1.30 o 
  -9   2   1       29.00       23.41      1.20 o 
  -8   2   1        1.64        0.58      0.56 o 
  -7   2   1      336.00      336.44      2.97 o 
  -6   2   1      188.01      192.52      1.80 o 
  -5   2   1    10879.86    12292.07     82.26 o 
  -4   2   1      673.97      697.75      4.30 o 
  -3   2   1     9509.86    10711.67     63.02 o 
  -2   2   1     1734.41     1723.44      8.08 o 
  -1   2   1     1009.38      999.04      4.33 o 
   0   2   1     2277.38     2464.37     17.24 o 
   1   2   1      957.69      954.24      9.72 o 
   2   2   1       82.49       47.52      0.93 o 
   3   2   1      718.45      648.24      5.73 o 
   4   2   1      518.34      534.68      4.83 o 
   5   2   1     2150.16     2132.28     37.70 o 
   6   2   1       35.85       23.12      1.92 o 
   7   2   1      297.28      257.83      2.04 o 
   8   2   1      179.30      166.93      1.81 o 
   9   2   1       19.58       20.07      1.24 o 
  10   2   1      188.27      162.28      2.11 o 
  11   2   1     1293.61     1284.75     14.19 o 
  12   2   1      105.09      110.86      5.03 o 
  13   2   1     1128.14     1121.35     20.73 o 
  14   2   1       32.16       41.56      1.70 o 
  15   2   1        2.32        1.58      1.21 o 
  16   2   1       61.70       56.79      2.01 o 
  17   2   1       75.83       86.66      3.17 o 
  18   2   1        0.93        5.22      1.73 o 
 -17   3   1        3.99        2.87      1.41 o 
 -16   3   1       85.67       68.29      2.56 o 
 -15   3   1      158.69      158.29      3.27 o 
 -14   3   1      138.54      148.29      2.86 o 
 -13   3   1       24.81       25.17      1.47 o 
 -12   3   1      155.15      174.49      2.54 o 
 -11   3   1      302.39      287.57      3.84 o 
 -10   3   1      233.13      244.59      2.86 o 
  -9   3   1       54.96       61.74      1.58 o 
  -8   3   1      877.45      833.14      6.07 o 
  -7   3   1      570.48      629.86      4.16 o 
  -6   3   1       71.38       68.85      1.09 o 
  -5   3   1      629.89      658.75      4.54 o 
  -4   3   1        9.17        8.86      0.58 o 
  -3   3   1       42.29       56.27      1.22 o 
  -2   3   1      969.75      973.97      4.77 o 
  -1   3   1     1461.95     1606.30      7.59 o 
   0   3   1     1075.48     1185.84      5.53 o 
   1   3   1       97.31      100.56      0.89 o 
   2   3   1     1440.02     1563.88      8.66 o 
   3   3   1      565.10      602.27      3.94 o 
   4   3   1     1505.69     1426.99      7.53 o 
   5   3   1      644.74      643.77      3.97 o 
   6   3   1        5.88        6.67      0.72 o 
   7   3   1      660.45      665.93      4.20 o 
   8   3   1      354.28      333.22      3.25 o 
   9   3   1      547.32      564.48      4.62 o 
  10   3   1      629.09      640.47      7.26 o 
  11   3   1       33.37       26.30      1.79 o 
  12   3   1      244.99      263.79      3.25 o 
  13   3   1       65.82       59.44      2.08 o 
  14   3   1       14.39       13.20      1.43 o 
  15   3   1        1.96        1.15      1.28 o 
  16   3   1        1.37        1.56      1.42 o 
  17   3   1       15.52       16.38      1.97 o 
 -15   4   1       50.26       58.84      2.15 o 
 -14   4   1       66.79       68.61      4.07 o 
 -13   4   1       69.40       82.19      2.55 o 
 -12   4   1      160.57      182.71      2.68 o 
 -11   4   1       71.87       65.27      1.58 o 
 -10   4   1      159.21      170.78      2.25 o 
  -9   4   1      109.18      102.02      1.83 o 
  -8   4   1      169.46      183.69      2.17 o 
  -7   4   1        4.01        6.77      0.92 o 
  -6   4   1      358.36      383.57      3.01 o 
  -5   4   1       19.14       19.83      0.72 o 
  -4   4   1        0.06       -0.04      0.46 o 
  -3   4   1      150.04      156.45      1.95 o 
  -2   4   1        0.15        1.62      0.50 o 
  -1   4   1      733.80      760.53      4.20 o 
   0   4   1       81.76       85.75      1.08 o 
   1   4   1      242.13      225.24      2.35 o 
   2   4   1      216.58      205.71      1.83 o 
   3   4   1      302.88      315.50      2.20 o 
   4   4   1      124.77       99.70      1.01 o 
   5   4   1      179.42      209.34      3.79 o 
   6   4   1       99.97       98.79      1.33 o 
   7   4   1      324.16      325.28      2.53 o 
   8   4   1        7.31        9.34      0.83 o 
   9   4   1      313.17      298.15      2.64 o 
  10   4   1      238.93      249.31      2.76 o 
  11   4   1       19.38       15.92      1.21 o 
  12   4   1        0.11        1.03      1.09 o 
  13   4   1       51.55       53.25      1.96 o 
  14   4   1       19.43       22.86      1.40 o 
  15   4   1       82.20       89.99      2.45 o 
 -13   5   1      238.39      255.85      5.30 o 
 -12   5   1        7.86        6.26      2.26 o 
 -11   5   1       27.98       34.68      2.34 o 
 -10   5   1        5.79        4.31      1.69 o 
  -9   5   1      210.74      220.14      2.50 o 
  -8   5   1       65.57       65.90      1.46 o 
  -7   5   1        6.78        4.42      0.75 o 
  -6   5   1       82.99       91.46      2.40 o 
  -5   5   1        1.85        1.28      0.60 o 
  -4   5   1       57.94       60.00      1.26 o 
  -3   5   1      366.32      351.66      2.60 o 
  -2   5   1        5.48        3.56      0.66 o 
  -1   5   1      245.92      261.85      2.29 o 
   0   5   1      112.65      126.90      3.11 o 
   1   5   1        0.86        2.26      0.65 o 
   2   5   1        3.40        3.57      0.48 o 
   3   5   1       35.82       44.14      1.87 o 
   4   5   1       24.31       20.63      1.61 o 
   5   5   1       45.70       47.74      1.73 o 
   6   5   1      300.24      316.01      4.45 o 
   7   5   1      110.48       94.79      3.74 o 
   8   5   1        7.59        9.14      1.71 o 
   9   5   1       84.38       89.77      2.56 o 
  10   5   1       18.18       19.04      2.57 o 
  11   5   1       25.18       24.18      2.38 o 
  12   5   1       37.04       34.66      2.64 o 
  13   5   1        3.52        4.65      1.98 o 
  -9   6   1        0.53       -1.11      1.65 o 
  -8   6   1        0.84        0.74      1.45 o 
  -7   6   1       16.36       15.08      2.98 o 
  -6   6   1       24.24       20.59      1.60 o 
  -5   6   1       17.62        9.55      1.43 o 
  -4   6   1       12.40       10.54      1.54 o 
  -3   6   1        0.33        0.50      0.81 o 
  -2   6   1        0.04        0.24      2.30 o 
  -1   6   1       17.48       15.57      3.49 o 
   0   6   1       97.37       79.02     23.40 o 
   1   6   1       46.69       43.61      2.19 o 
   2   6   1       66.38       68.77      3.94 o 
   3   6   1       28.01       29.14      1.46 o 
   4   6   1       33.79       30.87      2.42 o 
   5   6   1       48.67       57.28      2.06 o 
   6   6   1       50.68       57.20      2.96 o 
   7   6   1        4.23        3.73      1.67 o 
   8   6   1        6.88        3.44      2.19 o 
   9   6   1      101.28      129.48      4.46 o 
 -18   0   2       52.67       39.70      3.96 o 
 -16   0   2     2381.24     2308.70     28.64 o 
 -14   0   2       96.10       88.51      4.08 o 
 -12   0   2       16.62       11.05      2.18 o 
 -10   0   2     4035.49     4402.08     63.30 o 
  -8   0   2     1538.50     1289.54     13.01 o 
  -6   0   2      588.80      506.25     16.13 o 
  -4   0   2    21355.63    22752.81    481.05 o 
  -2   0   2      220.81      206.73      1.99 o 
   2   0   2    12418.51    13515.94    152.15 o 
   4   0   2     1556.16     1614.75     13.94 o 
   6   0   2     2641.06     2375.66     51.29 o 
   8   0   2    12681.74    13678.39    148.81 o 
  10   0   2     1205.10     1299.62     14.94 o 
  12   0   2       90.64       83.18      2.72 o 
  14   0   2        7.77        6.01      2.44 o 
  16   0   2       53.90       54.22      4.31 o 
  18   0   2      190.59      187.55      5.96 o 
 -19   1   2      290.79      273.04      5.75 o 
 -18   1   2       22.40       22.59      2.71 o 
 -17   1   2      150.16      160.99      4.04 o 
 -16   1   2      111.97      107.88      3.36 o 
 -15   1   2      190.50      206.59      3.59 o 
 -14   1   2      804.05      802.04      8.52 o 
 -13   1   2     1440.55     1402.93     11.94 o 
 -12   1   2       54.26       64.24      2.40 o 
 -11   1   2       25.85       14.10      1.47 o 
 -10   1   2      981.80      958.49      7.77 o 
  -9   1   2      318.43      331.98      3.28 o 
  -8   1   2      144.09      157.15      3.77 o 
  -7   1   2    10409.67    11449.84     85.28 o 
  -6   1   2     2289.36     2300.98     19.84 o 
  -5   1   2     7696.90     8828.02     55.05 o 
  -4   1   2    10048.20    11616.73     79.55 o 
  -3   1   2      820.48      906.55      8.72 o 
  -2   1   2     4738.44     5376.05     29.53 o 
  -1   1   2      660.53      583.88      3.90 o 
   0   1   2      953.20     1074.86      9.49 o 
   1   1   2     1234.53     1108.89      6.40 o 
   2   1   2     1780.73     1884.40     14.70 o 
   3   1   2     3345.14     3661.82     22.50 o 
   4   1   2       17.37       35.35      0.72 o 
   5   1   2     1174.10     1088.63      6.89 o 
   6   1   2      489.17      470.52      6.66 o 
   7   1   2     1298.97     1320.35     13.98 o 
   8   1   2      862.49      967.34      6.88 o 
   9   1   2     3509.03     3543.77     32.22 o 
  10   1   2      881.63      862.49      8.09 o 
  11   1   2       84.53       86.02      1.97 o 
  12   1   2        0.11        0.13      1.03 o 
  13   1   2        9.12        6.67      1.45 o 
  14   1   2      199.72      186.82      3.49 o 
  15   1   2      555.32      594.65      6.77 o 
  16   1   2       14.57       18.48      2.47 o 
  17   1   2       59.47       61.81      2.80 o 
  18   1   2       33.46       29.87      6.17 o 
  19   1   2        5.48        3.32      2.27 o 
 -18   2   2       87.94       85.59      2.32 o 
 -17   2   2      123.51      125.47      3.14 o 
 -16   2   2      213.11      206.08      6.37 o 
 -15   2   2       20.07       22.01      1.56 o 
 -14   2   2       90.56       88.35      1.92 o 
 -13   2   2      131.62      137.13      2.17 o 
 -12   2   2      635.40      646.30      6.01 o 
 -11   2   2      259.89      249.33      6.34 o 
 -10   2   2     2124.76     2125.62     13.78 o 
  -9   2   2      833.83      857.88      5.99 o 
  -8   2   2      112.16      100.72      2.19 o 
  -7   2   2     2221.78     2308.89     15.80 o 
  -6   2   2     3055.41     3180.10     19.38 o 
  -5   2   2     3984.80     4411.72     48.67 o 
  -4   2   2    11916.77    13481.13     76.31 o 
  -3   2   2     1504.15     1672.57      9.55 o 
  -2   2   2     2035.30     2256.11     13.48 o 
  -1   2   2      114.60      145.06      0.90 o 
   0   2   2      686.04      604.81      3.76 o 
   1   2   2       41.66       59.41      0.55 o 
   2   2   2      719.63      651.65      5.60 o 
   3   2   2      215.07      209.72      1.44 o 
   4   2   2        7.69        3.78      1.77 o 
   5   2   2     1131.17     1074.11      7.95 o 
   6   2   2     2098.55     1983.16     11.91 o 
   7   2   2      188.33      200.61      1.73 o 
   8   2   2      109.27      132.56      1.56 o 
   9   2   2      129.82      125.15      3.03 o 
  10   2   2       35.28       43.14      1.39 o 
  11   2   2      434.92      418.79      4.87 o 
  12   2   2     1174.41     1162.36      9.83 o 
  13   2   2       60.71       71.80      2.75 o 
  14   2   2       32.38       29.55      1.90 o 
  15   2   2        0.12       -0.79      1.45 o 
  16   2   2       18.86       20.38      2.27 o 
  17   2   2       28.50       20.21      3.45 o 
  18   2   2      156.65      159.14      3.71 o 
 -17   3   2       82.00       78.11      2.37 o 
 -16   3   2       82.14       92.03      2.87 o 
 -15   3   2       10.67        7.80      1.89 o 
 -14   3   2      220.68      227.33      4.10 o 
 -13   3   2      577.69      585.41      7.11 o 
 -12   3   2      126.80      109.09      2.22 o 
 -11   3   2      183.57      208.08      2.69 o 
 -10   3   2      180.62      173.16      2.41 o 
  -9   3   2      133.74      122.14      1.80 o 
  -8   3   2      361.37      322.61      2.97 o 
  -7   3   2      338.01      348.47      2.83 o 
  -6   3   2      135.84      123.78      1.44 o 
  -5   3   2     1745.67     1806.32     13.88 o 
  -4   3   2        3.85        1.67      0.42 o 
  -3   3   2      489.41      470.72      2.80 o 
  -2   3   2        8.96       15.34      0.93 o 
  -1   3   2      437.81      451.51      2.39 o 
   0   3   2      668.21      649.76      3.23 o 
   1   3   2      791.13      830.62      4.11 o 
   2   3   2      541.30      466.08      2.66 o 
   3   3   2     1549.48     1546.99     14.54 o 
   4   3   2        6.90        3.60      0.29 o 
   5   3   2      201.66      191.26      1.50 o 
   6   3   2       60.56       50.48      1.33 o 
   7   3   2       33.76       30.09      6.25 o 
   8   3   2      382.93      394.27      6.11 o 
   9   3   2      411.60      422.57      4.11 o 
  10   3   2      427.18      433.04      3.90 o 
  11   3   2      443.17      469.23      6.11 o 
  12   3   2       18.62       15.59      1.46 o 
  13   3   2       82.05       89.84      2.33 o 
  14   3   2       72.72       73.87      2.73 o 
  15   3   2        8.15        4.79      1.54 o 
  16   3   2        0.67        0.83      1.53 o 
  17   3   2       20.62       17.25      1.91 o 
 -15   4   2      195.05      201.27      4.13 o 
 -14   4   2       34.09       41.39      1.99 o 
 -13   4   2        1.65        2.32      1.04 o 
 -12   4   2       70.35       70.43      2.02 o 
 -11   4   2       61.44       63.20      1.57 o 
 -10   4   2       90.87       80.53      1.93 o 
  -9   4   2      344.64      374.84      3.32 o 
  -8   4   2      217.83      228.02      2.54 o 
  -7   4   2      210.54      213.43      2.27 o 
  -6   4   2      297.72      267.71      2.29 o 
  -5   4   2      387.97      428.31      2.95 o 
  -4   4   2       49.92       48.86      1.64 o 
  -3   4   2      391.64      413.46      2.94 o 
  -2   4   2      813.48      874.50      4.78 o 
  -1   4   2       16.42       14.72      0.69 o 
   0   4   2      456.73      448.25      2.69 o 
   1   4   2       88.54       94.21      1.33 o 
   2   4   2      223.28      210.04      1.53 o 
   3   4   2       63.13       53.17      1.02 o 
   4   4   2      240.65      232.99      4.52 o 
   5   4   2      469.24      450.60      3.55 o 
   6   4   2      100.91      112.97      1.11 o 
   7   4   2       83.36       85.10      1.63 o 
   8   4   2      218.87      215.29      2.09 o 
   9   4   2       18.00       23.93      1.01 o 
  10   4   2      232.41      213.73      2.42 o 
  11   4   2       88.73       84.65      1.86 o 
  12   4   2        1.06        1.33      0.96 o 
  13   4   2       53.28       64.99      2.23 o 
  14   4   2        2.31        1.87      1.56 o 
  15   4   2        2.43        2.44      1.41 o 
 -13   5   2       22.74       20.26      2.41 o 
 -12   5   2       39.86       42.74      2.60 o 
 -11   5   2        5.94        6.03      2.36 o 
 -10   5   2        3.82        3.89      0.95 o 
  -9   5   2        0.38        0.10      0.74 o 
  -8   5   2       53.27       60.40      1.80 o 
  -7   5   2        0.75        0.00      0.53 o 
  -6   5   2        0.51        0.34      0.54 o 
  -5   5   2       34.46       35.80      1.17 o 
  -4   5   2       15.24        9.38      0.89 o 
  -3   5   2      152.02      140.76      1.94 o 
  -2   5   2       78.43       85.92      1.53 o 
  -1   5   2       80.74       81.84      1.74 o 
   0   5   2        5.25        3.75      0.60 o 
   1   5   2       99.76      112.88      3.28 o 
   2   5   2      229.10      242.46      3.83 o 
   3   5   2        6.43        8.73      1.14 o 
   4   5   2      103.43      105.26      2.02 o 
   5   5   2       16.35       11.62      1.44 o 
   6   5   2       17.36       15.51      2.08 o 
   7   5   2      212.97      246.79      4.36 o 
   8   5   2       80.02       67.55      2.62 o 
   9   5   2        8.55        8.90      1.83 o 
  10   5   2       83.85       87.69      3.36 o 
  11   5   2        8.03       14.43      2.04 o 
  12   5   2        0.19       -1.21      2.27 o 
  -9   6   2        0.42        0.65      1.29 o 
  -8   6   2       26.55       32.79      1.89 o 
  -7   6   2        3.58        2.54      1.48 o 
  -6   6   2       22.66       21.64      4.08 o 
  -5   6   2        3.97        3.14      1.39 o 
  -4   6   2        1.30        2.29      1.21 o 
  -3   6   2       94.10       92.02      3.85 o 
  -2   6   2       39.55       23.72     19.17 o 
  -1   6   2        2.93        3.15      3.41 o 
   0   6   2        2.84        1.83      0.93 o 
   1   6   2       46.77       41.51      1.61 o 
   2   6   2        3.71        3.16      1.05 o 
   3   6   2        0.29        1.49      1.20 o 
   4   6   2      118.50      116.47      2.57 o 
   5   6   2        7.13        7.91      1.79 o 
   6   6   2        3.04        2.99      1.84 o 
   7   6   2       27.50       28.09      2.10 o 
   8   6   2       23.72       16.76      4.99 o 
 -19   0   3       89.32       88.86      4.98 o 
 -17   0   3      440.44      438.03     15.59 o 
 -15   0   3     1505.83     1542.37     22.77 o 
 -13   0   3        1.66        3.25      1.80 o 
 -11   0   3      218.23      227.52     10.42 o 
  -9   0   3     8928.19     9699.32    103.27 o 
  -7   0   3     1470.90     1461.57     32.29 o 
  -5   0   3      943.50      845.62     10.83 o 
  -3   0   3     4824.12     5705.77    135.81 o 
   1   0   3    11865.04    13120.17    129.82 o 
   3   0   3     2919.88     3183.63     27.94 o 
   5   0   3      118.56       88.05      1.73 o 
   7   0   3    11315.52    12053.77    128.10 o 
   9   0   3      326.08      349.47      4.98 o 
  11   0   3        4.13        4.49      1.81 o 
  13   0   3      767.43      728.05      9.53 o 
  15   0   3      232.16      227.26      7.70 o 
  17   0   3       64.03       66.38      8.40 o 
  19   0   3       18.15       18.85      3.80 o 
 -19   1   3       79.45       74.24      3.54 o 
 -18   1   3      464.07      486.37      7.59 o 
 -17   1   3        7.79       10.64      2.43 o 
 -16   1   3      114.23      123.41      3.66 o 
 -15   1   3      246.64      236.77      3.86 o 
 -14   1   3      315.20      317.85      4.75 o 
 -13   1   3      674.04      662.94      7.07 o 
 -12   1   3     1990.61     2029.19     16.27 o 
 -11   1   3        6.10        3.08      1.30 o 
 -10   1   3       43.15       33.36      2.11 o 
  -9   1   3     1518.63     1468.28     10.52 o 
  -8   1   3     1858.65     1812.21     12.57 o 
  -7   1   3      210.60      208.55      1.87 o 
  -6   1   3     6455.63     7340.54     55.87 o 
  -5   1   3     4133.55     4553.81     26.48 o 
  -4   1   3       16.43       22.90      0.63 o 
  -3   1   3      105.57       79.84      0.71 o 
  -2   1   3     6015.07     6391.86     40.09 o 
  -1   1   3     6985.57     7700.87     38.16 o 
   0   1   3     4176.70     4331.73     21.38 o 
   1   1   3      229.52      173.11     54.07 o 
   2   1   3     1799.84     1980.30     32.74 o 
   3   1   3      200.13      172.56      1.49 o 
   4   1   3     3014.66     3181.05     27.58 o 
   5   1   3     2050.53     2230.84     35.58 o 
   6   1   3     4441.62     5097.96     41.85 o 
   7   1   3     1942.04     2026.44     13.60 o 
   8   1   3      547.15      525.27      4.54 o 
   9   1   3       48.58       45.73      1.28 o 
  10   1   3      728.58      658.39      5.46 o 
  11   1   3      272.11      259.80      3.43 o 
  12   1   3        7.28       11.55      1.40 o 
  13   1   3       12.44       10.51      1.72 o 
  14   1   3      140.98      139.94      3.07 o 
  15   1   3      109.42      103.90      3.11 o 
  16   1   3      355.52      378.20      5.82 o 
  17   1   3      174.16      182.96      5.75 o 
  18   1   3       14.59       13.34      3.22 o 
 -18   2   3       54.37       45.73      2.77 o 
 -17   2   3       20.22       13.19      2.71 o 
 -16   2   3        0.03        0.24      1.44 o 
 -15   2   3      313.44      310.84      5.56 o 
 -14   2   3       84.76      101.01      2.13 o 
 -13   2   3      340.86      312.90      3.16 o 
 -12   2   3       17.25       14.64      1.33 o 
 -11   2   3       68.43       67.57      1.59 o 
 -10   2   3      207.72      214.56      2.55 o 
  -9   2   3      685.00      756.73     16.52 o 
  -8   2   3      128.82      137.02      1.59 o 
  -7   2   3     3011.80     3168.97     19.27 o 
  -6   2   3      725.72      783.92      4.97 o 
  -5   2   3     2817.61     2895.29     15.60 o 
  -4   2   3       34.43       47.22      0.84 o 
  -3   2   3     5537.28     5993.76     34.65 o 
  -2   2   3       96.00      125.49      0.94 o 
  -1   2   3      339.46      347.65      2.07 o 
   0   2   3        9.13       11.34      0.29 o 
   1   2   3      423.06      379.94      2.70 o 
   2   2   3      265.34      251.80      1.94 o 
   3   2   3      470.97      435.92      2.92 o 
   4   2   3      383.01      451.24     22.81 o 
   5   2   3     2978.65     3279.02     49.95 o 
   6   2   3     2575.78     2530.22     14.98 o 
   7   2   3      263.65      253.23      2.35 o 
   8   2   3      138.39      136.84      1.67 o 
   9   2   3       34.80       36.24      1.66 o 
  10   2   3       20.15       26.72      1.31 o 
  11   2   3      163.69      169.00      2.88 o 
  12   2   3      276.21      287.83      5.05 o 
  13   2   3      636.91      618.85      6.28 o 
  14   2   3        8.50       13.45      1.60 o 
  15   2   3        3.87        0.96      1.63 o 
  16   2   3        1.88        0.93      1.61 o 
  17   2   3       19.62       17.59      4.55 o 
  18   2   3        0.12        0.36      1.34 o 
 -17   3   3      135.75      134.92      2.91 o 
 -16   3   3       18.98       13.60      2.21 o 
 -15   3   3       54.51       50.39      2.39 o 
 -14   3   3       64.14       62.38      2.42 o 
 -13   3   3        3.38        7.14      1.38 o 
 -12   3   3      246.07      285.99      3.46 o 
 -11   3   3      533.02      506.02      4.66 o 
 -10   3   3      194.16      211.14      2.62 o 
  -9   3   3     1579.94     1568.23     11.79 o 
  -8   3   3      230.36      223.21      2.25 o 
  -7   3   3     1263.30     1251.37      7.43 o 
  -6   3   3      993.62     1059.27      6.65 o 
  -5   3   3      383.00      362.53      2.36 o 
  -4   3   3      928.62      923.10      4.93 o 
  -3   3   3       16.07       14.94      0.62 o 
  -2   3   3      990.65      969.72      4.77 o 
  -1   3   3      486.94      527.11      2.75 o 
   0   3   3       79.01       76.85      1.21 o 
   1   3   3      127.11      120.43      0.91 o 
   2   3   3       70.74       61.19      1.35 o 
   3   3   3     2026.99     2051.53     13.20 o 
   4   3   3     1214.23     1210.95      7.89 o 
   5   3   3       43.14       39.92      0.81 o 
   6   3   3      108.85      120.99      1.25 o 
   7   3   3      171.14      154.54      2.04 o 
   8   3   3       62.85       68.16      1.38 o 
   9   3   3      915.31      981.54      8.24 o 
  10   3   3      617.06      626.57      6.10 o 
  11   3   3        1.13        1.25      1.42 o 
  12   3   3      164.69      188.12      2.91 o 
  13   3   3        4.77        1.54      0.98 o 
  14   3   3       71.62       59.40      4.77 o 
  15   3   3       13.24       13.25      3.81 o 
  16   3   3       21.68       13.47      2.95 o 
  17   3   3       13.38       13.64      1.86 o 
 -15   4   3      164.59      174.22      3.14 o 
 -14   4   3       96.39       83.64      2.08 o 
 -13   4   3        4.63        8.95      1.29 o 
 -12   4   3        0.56        2.52      1.12 o 
 -11   4   3       90.76       88.72      1.87 o 
 -10   4   3      236.09      222.03      2.97 o 
  -9   4   3       43.28       38.40      1.55 o 
  -8   4   3        0.51        0.46      0.72 o 
  -7   4   3      315.09      354.20      3.01 o 
  -6   4   3       35.18       36.85      1.14 o 
  -5   4   3      466.63      494.66      3.27 o 
  -4   4   3       10.04        5.16      0.90 o 
  -3   4   3        2.17        1.57      0.53 o 
  -2   4   3        3.60        2.46      0.46 o 
  -1   4   3      159.99      153.72      1.42 o 
   0   4   3      510.56      472.74      3.93 o 
   1   4   3      155.68      155.83      2.22 o 
   2   4   3        2.61        5.68      1.03 o 
   3   4   3       31.32       26.40      1.37 o 
   4   4   3       18.86       17.95      1.35 o 
   5   4   3       27.41       40.52      1.54 o 
   6   4   3      153.72      148.09      2.54 o 
   7   4   3      542.45      565.19      4.71 o 
   8   4   3        0.55        1.83      0.66 o 
   9   4   3      297.11      285.51      2.95 o 
  10   4   3       33.42       38.50      1.57 o 
  11   4   3      132.44      125.23      2.54 o 
  12   4   3       29.10       28.34      1.60 o 
  13   4   3        0.61        0.35      1.42 o 
  14   4   3       23.89       29.65      2.65 o 
  15   4   3       54.66       60.11      2.90 o 
 -13   5   3       19.45       19.44      2.69 o 
 -12   5   3        0.87        0.27      1.54 o 
 -11   5   3       36.11       38.40      1.45 o 
 -10   5   3       93.63       86.92      1.91 o 
  -9   5   3        6.31        3.11      0.92 o 
  -8   5   3        0.45        0.84      0.79 o 
  -7   5   3       18.86       24.13      2.58 o 
  -6   5   3       46.62       50.54      1.22 o 
  -5   5   3      100.87       94.13      1.41 o 
  -4   5   3      243.85      231.04      2.02 o 
  -3   5   3       15.24        9.98      0.85 o 
  -2   5   3        0.28        0.44      0.54 o 
  -1   5   3       99.69       93.64      1.62 o 
   0   5   3       49.21       55.66      2.26 o 
   1   5   3        0.81        1.67      1.25 o 
   2   5   3      247.58      250.50      3.37 o 
   3   5   3      122.87      132.08      2.63 o 
   4   5   3        1.64        3.41      1.40 o 
   5   5   3       57.46       56.41      2.25 o 
   6   5   3       15.59       18.08      1.85 o 
   7   5   3       43.54       39.31      2.72 o 
   8   5   3      216.36      227.40      3.82 o 
   9   5   3        3.29        2.31      1.72 o 
  10   5   3        0.24        0.70      1.85 o 
  11   5   3       43.91       44.58      3.08 o 
  12   5   3        0.16       -0.90      1.70 o 
  -9   6   3        0.04        2.04      1.58 o 
  -8   6   3        1.92        1.47      1.49 o 
  -7   6   3       53.56       55.40      2.03 o 
  -6   6   3        0.24       -0.18      1.05 o 
  -5   6   3        0.31        0.44      0.84 o 
  -4   6   3       15.49       13.99      2.64 o 
  -3   6   3       26.48       12.68     10.55 o 
  -2   6   3        0.89       -0.05      1.40 o 
  -1   6   3       41.43       51.26      2.34 o 
   0   6   3       47.61       46.74      2.10 o 
   1   6   3        1.14        2.60      1.20 o 
   2   6   3       12.77        7.91      1.43 o 
   3   6   3       17.63       14.33      1.80 o 
   4   6   3        3.43        4.27      1.47 o 
   5   6   3       84.96       87.47      2.55 o 
   6   6   3        2.36        2.78      2.14 o 
   7   6   3       14.41       12.16      3.99 o 
   8   6   3       23.65       26.65      2.28 o 
 -18   0   4      269.34      257.40      7.99 o 
 -16   0   4     1112.23     1100.61     16.52 o 
 -14   0   4      955.69      987.75     45.33 o 
 -12   0   4      100.93      110.73      5.23 o 
 -10   0   4     1016.09     1009.10     11.57 o 
  -8   0   4     5878.02     6158.37    214.35 o 
  -6   0   4      816.91      706.93     16.95 o 
  -4   0   4       43.01       47.35      3.06 o 
   0   0   4       85.02       83.27      1.88 o 
   2   0   4     7283.14     7967.24    114.38 o 
   4   0   4      689.24      740.91      6.65 o 
   6   0   4      779.13      628.02      6.21 o 
   8   0   4     4587.09     4405.46     43.90 o 
  10   0   4      166.15      171.68      3.64 o 
  12   0   4       19.86       19.47      2.02 o 
  14   0   4      694.92      682.77     10.44 o 
  16   0   4       20.50       23.61      3.20 o 
  18   0   4      105.96      113.58      5.13 o 
 -19   1   4       28.10       22.52      4.46 o 
 -18   1   4       23.12       24.54      1.68 o 
 -17   1   4      280.29      308.13      5.39 o 
 -16   1   4        5.73        3.94      1.81 o 
 -15   1   4      172.38      168.00      3.94 o 
 -14   1   4       10.01        9.74      1.99 o 
 -13   1   4      376.07      338.70      4.38 o 
 -12   1   4       48.67       46.93      2.27 o 
 -11   1   4      826.97      841.90      9.44 o 
 -10   1   4       72.59       75.09      1.80 o 
  -9   1   4      502.24      547.01      4.71 o 
  -8   1   4      324.23      310.43      4.15 o 
  -7   1   4     2982.00     3033.33     39.92 o 
  -6   1   4     6033.01     6742.50     41.37 o 
  -5   1   4      867.06      799.93      4.82 o 
  -4   1   4     1807.18     1897.08     28.41 o 
  -3   1   4      100.24      113.39      0.82 o 
  -2   1   4     4421.46     4993.43     23.93 o 
  -1   1   4     3301.66     3469.05     30.62 o 
   0   1   4     1176.35     1208.23     19.90 o 
   1   1   4     1248.48     1283.43     27.11 o 
   2   1   4     1188.34     1277.99     29.92 o 
   3   1   4     1965.54     2251.54     24.09 o 
   4   1   4     3095.02     3155.80     43.57 o 
   5   1   4     3515.22     3690.65     29.00 o 
   6   1   4      825.65      771.94     21.49 o 
   7   1   4        3.57        7.13      0.72 o 
   8   1   4       62.14       65.27      1.59 o 
   9   1   4      354.72      308.58      3.26 o 
  10   1   4       82.70       66.20      1.84 o 
  11   1   4      640.14      619.12      5.50 o 
  12   1   4        0.69        1.81      1.10 o 
  13   1   4       21.56       14.52      2.39 o 
  14   1   4      253.27      243.61      5.56 o 
  15   1   4      275.84      289.82      5.28 o 
  16   1   4       89.47       93.04      3.77 o 
  17   1   4       22.24       35.42      2.78 o 
  18   1   4      232.68      229.74      6.52 o 
 -18   2   4       10.60        9.79      3.36 o 
 -17   2   4        6.19       10.18      1.91 o 
 -16   2   4       10.67       11.52      1.96 o 
 -15   2   4        1.33        2.62      1.28 o 
 -14   2   4      239.22      232.18      3.21 o 
 -13   2   4       15.77       25.82      1.61 o 
 -12   2   4      100.02      101.82      1.78 o 
 -11   2   4      980.15      976.10      7.36 o 
 -10   2   4     1095.42     1142.24      7.89 o 
  -9   2   4      181.27      197.71      1.95 o 
  -8   2   4      763.50      742.90      5.09 o 
  -7   2   4      601.32      561.00      5.77 o 
  -6   2   4       11.83       15.61      0.66 o 
  -5   2   4       94.93       94.60      1.02 o 
  -4   2   4     7824.49     8628.42     46.29 o 
  -3   2   4       34.00       40.82      0.72 o 
  -2   2   4     1660.92     1762.46      9.96 o 
  -1   2   4      326.32      337.94      1.86 o 
   0   2   4      460.79      501.27      2.76 o 
   1   2   4      991.67     1015.34      8.27 o 
   2   2   4     2991.32     3191.74     24.53 o 
   3   2   4      333.12      402.04      8.68 o 
   4   2   4     4109.85     4631.70     62.03 o 
   5   2   4      750.39      727.27      4.81 o 
   6   2   4       83.40       49.36      0.92 o 
   7   2   4      208.23      193.87      2.02 o 
   8   2   4      284.60      265.96      4.82 o 
   9   2   4      609.64      633.72      5.22 o 
  10   2   4        7.59        5.54      0.93 o 
  11   2   4       16.09       14.17      1.63 o 
  12   2   4      662.16      638.85      6.50 o 
  13   2   4      181.01      188.91      3.19 o 
  14   2   4       29.77       32.43      2.60 o 
  15   2   4       96.73       79.95      2.66 o 
  16   2   4       70.85       65.92      2.55 o 
  17   2   4        3.59        1.92      1.74 o 
  18   2   4      179.79      199.89      4.79 o 
 -17   3   4      202.59      197.74      5.06 o 
 -16   3   4       77.28       85.86      2.51 o 
 -15   3   4        8.38        4.52      1.84 o 
 -14   3   4      152.05      155.66      2.76 o 
 -13   3   4       53.75       46.72      2.41 o 
 -12   3   4      392.82      417.37      5.61 o 
 -11   3   4      314.82      351.59      6.04 o 
 -10   3   4       33.67       28.78      1.94 o 
  -9   3   4     1422.78     1418.92      8.96 o 
  -8   3   4       21.19       31.85      1.37 o 
  -7   3   4      637.55      611.43      4.35 o 
  -6   3   4      109.43      105.66      1.33 o 
  -5   3   4      316.61      280.98      1.95 o 
  -4   3   4      189.74      209.15      1.66 o 
  -3   3   4      183.49      191.99      1.52 o 
  -2   3   4        1.42        1.56      0.38 o 
  -1   3   4       29.81       29.06      0.59 o 
   0   3   4      381.88      338.15      1.85 o 
   1   3   4        8.29        6.96      0.81 o 
   2   3   4     1635.85     1671.11     10.66 o 
   3   3   4     1773.55     1794.94     13.88 o 
   4   3   4      337.53      308.41      4.70 o 
   5   3   4      937.46      929.43      5.06 o 
   6   3   4      953.06      943.00     11.07 o 
   7   3   4        4.95        3.99      0.89 o 
   8   3   4       11.46        5.40      0.90 o 
   9   3   4      149.30      150.45      2.20 o 
  10   3   4      408.69      396.88      7.53 o 
  11   3   4      441.38      462.52      4.32 o 
  12   3   4        0.18        1.65      1.20 o 
  13   3   4      150.46      151.25      2.76 o 
  14   3   4        2.00        1.76      1.18 o 
  15   3   4       46.95       45.90      2.89 o 
  16   3   4        0.26        0.29      1.35 o 
 -15   4   4        2.11        1.79      1.12 o 
 -14   4   4       13.25       21.77      1.52 o 
 -13   4   4       68.46       54.10      1.68 o 
 -12   4   4      229.41      222.46      3.28 o 
 -11   4   4      277.28      260.28      3.11 o 
 -10   4   4      104.22       88.26      1.80 o 
  -9   4   4       24.78       19.32      1.20 o 
  -8   4   4      370.14      408.88      3.54 o 
  -7   4   4      223.68      227.50      2.58 o 
  -6   4   4      362.72      411.03      3.10 o 
  -5   4   4      222.95      228.35      2.07 o 
  -4   4   4       59.74       56.92      1.15 o 
  -3   4   4       66.85       78.79      1.12 o 
  -2   4   4       19.56       16.82      0.65 o 
  -1   4   4       33.56       32.95      1.21 o 
   0   4   4      296.53      281.10      3.35 o 
   1   4   4      873.28      945.32      6.90 o 
   2   4   4       38.86       33.91      1.57 o 
   3   4   4        9.36       13.22      1.28 o 
   4   4   4        0.87        2.34      1.02 o 
   5   4   4       24.14       32.07      1.73 o 
   6   4   4      590.24      636.71      6.48 o 
   7   4   4       92.43       88.02      4.41 o 
   8   4   4      184.59      184.39      3.51 o 
   9   4   4        2.67        0.76      0.71 o 
  10   4   4      152.86      131.58      2.14 o 
  11   4   4       94.68       90.92      1.98 o 
  12   4   4       56.79       55.04      1.37 o 
  13   4   4        0.67        2.26      1.57 o 
  14   4   4       48.12       57.45      2.53 o 
  15   4   4       11.79       10.89      2.31 o 
 -13   5   4        0.24        0.79      0.95 o 
 -12   5   4       37.02       30.44      1.51 o 
 -11   5   4        3.39        0.89      0.99 o 
 -10   5   4        8.60        6.91      1.54 o 
  -9   5   4       58.68       61.71      1.72 o 
  -8   5   4        0.39        0.67      0.80 o 
  -7   5   4      116.33      114.95      1.89 o 
  -6   5   4       80.56       73.85      1.55 o 
  -5   5   4       41.18       34.96      1.21 o 
  -4   5   4       17.67       13.73      0.96 o 
  -3   5   4        7.02        5.84      0.76 o 
  -2   5   4      180.94      174.25      1.66 o 
  -1   5   4       18.96       21.93      0.96 o 
   0   5   4        8.14        7.37      1.15 o 
   1   5   4      160.91      177.41      3.52 o 
   2   5   4        0.01        0.56      1.31 o 
   3   5   4       28.05       27.80      1.98 o 
   4   5   4      121.86      128.76      2.79 o 
   5   5   4       10.85        7.34      1.42 o 
   6   5   4        2.24        1.38      2.04 o 
   7   5   4      209.06      226.42      4.41 o 
   8   5   4       54.40       49.52      3.06 o 
   9   5   4      101.49      114.79      3.69 o 
  10   5   4        2.94        3.16      2.08 o 
  11   5   4       28.47       40.30      2.78 o 
  12   5   4       17.79       13.28      2.94 o 
  -8   6   4        0.29       -0.12      1.31 o 
  -7   6   4        0.04       -0.04      1.40 o 
  -6   6   4       14.62        6.68      2.06 o 
  -5   6   4        2.59        3.30      2.86 o 
  -4   6   4        4.46        1.14      3.13 o 
  -3   6   4       16.04       17.49      5.34 o 
  -2   6   4       16.90       18.53      3.33 o 
  -1   6   4        2.16        2.82      1.80 o 
   0   6   4       75.02       78.98      3.01 o 
   1   6   4        0.01        0.99      1.09 o 
   2   6   4       13.12       12.29      1.61 o 
   3   6   4        0.04       -0.54      1.20 o 
   4   6   4       73.36       64.55      2.63 o 
   5   6   4       16.70       21.66      2.09 o 
   6   6   4       11.85        8.04      2.29 o 
   7   6   4       12.23        7.25      2.39 o 
   8   6   4       13.95       10.28      3.38 o 
 -19   0   5       64.69       63.36      5.65 o 
 -17   0   5      132.87      129.47      5.83 o 
 -15   0   5      688.76      693.73     12.35 o 
 -13   0   5      234.86      245.35      5.55 o 
 -11   0   5       88.24       74.90      2.86 o 
  -9   0   5     7061.89     7218.15    251.58 o 
  -7   0   5     6344.03     6616.70    153.75 o 
  -5   0   5       26.47       34.78      1.42 o 
  -3   0   5       11.69       13.28      0.35 o 
  -1   0   5     1258.62     1285.19     10.71 o 
   1   0   5     2268.83     2455.99     47.01 o 
   3   0   5      202.49      173.17      2.09 o 
   5   0   5     1009.68     1156.29     18.55 o 
   7   0   5     2245.49     1916.22     18.25 o 
   9   0   5     1396.28     1342.37     20.74 o 
  11   0   5      224.12      227.67      4.65 o 
  13   0   5     1437.22     1436.02     17.79 o 
  15   0   5      700.14      710.24     19.39 o 
  17   0   5        1.40        0.80      2.84 o 
 -19   1   5       37.07       36.89      3.04 o 
 -18   1   5      142.07      133.38      3.29 o 
 -17   1   5       87.79       91.81      1.89 o 
 -16   1   5       66.36       80.85      2.45 o 
 -15   1   5       12.05       14.21      1.22 o 
 -14   1   5       10.92        9.28      1.02 o 
 -13   1   5        6.36        8.85      0.97 o 
 -12   1   5     1049.90      995.97      7.07 o 
 -11   1   5       10.56        6.58      1.18 o 
 -10   1   5     1079.22     1050.43      6.22 o 
  -9   1   5      471.17      447.59      3.79 o 
  -8   1   5      145.05      115.82      1.33 o 
  -7   1   5      340.07      374.24      2.48 o 
  -6   1   5     3255.63     3247.38     43.27 o 
  -5   1   5     4136.64     4618.04     33.89 o 
  -4   1   5      193.39      197.89      1.18 o 
  -3   1   5       95.48       85.55      0.76 o 
  -2   1   5      230.56      190.13      1.29 o 
  -1   1   5     5949.19     6554.11     53.92 o 
   0   1   5     7094.61     7541.41     50.23 o 
   1   1   5      415.47      440.56      2.59 o 
   2   1   5      127.62      148.38      1.27 o 
   3   1   5       94.37       90.42      1.09 o 
   4   1   5       29.40       15.67      0.73 o 
   5   1   5      148.62      128.68      1.43 o 
   6   1   5     3007.97     3006.58     21.98 o 
   7   1   5      361.58      376.00      3.24 o 
   8   1   5      248.83      220.28      2.51 o 
   9   1   5       16.79       17.23      1.05 o 
  10   1   5      628.48      603.76      6.55 o 
  11   1   5        0.13        0.52      1.02 o 
  12   1   5       98.67       85.98      2.26 o 
  13   1   5        9.00       10.90      1.77 o 
  14   1   5       28.97       29.62      2.30 o 
  15   1   5       94.40       92.88      3.14 o 
  16   1   5      665.93      709.71      8.48 o 
  17   1   5       33.47       41.93      3.02 o 
  18   1   5      181.55      184.42      4.35 o 
 -18   2   5       16.03       11.17      3.22 o 
 -17   2   5        1.20        0.68      1.03 o 
 -16   2   5      220.42      212.31      4.09 o 
 -15   2   5       14.87       18.31      1.36 o 
 -14   2   5      165.56      144.69      2.25 o 
 -13   2   5      200.76      205.19      2.54 o 
 -12   2   5       14.06       13.74      1.17 o 
 -11   2   5     1570.24     1620.77     17.11 o 
 -10   2   5        0.18        0.19      0.56 o 
  -9   2   5      163.25      153.71      1.74 o 
  -8   2   5      403.69      416.96      3.76 o 
  -7   2   5      199.05      212.26      2.00 o 
  -6   2   5       28.72       19.95      0.66 o 
  -5   2   5     1414.71     1406.73      7.56 o 
  -4   2   5      768.84      765.34      3.98 o 
  -3   2   5     3667.35     3779.97     29.57 o 
  -2   2   5      190.48      189.44      1.22 o 
  -1   2   5      179.51      221.78      1.50 o 
   0   2   5      731.67      829.11     11.05 o 
   1   2   5     2183.06     2302.12     18.67 o 
   2   2   5      110.76      115.73      2.89 o 
   3   2   5     5431.87     5829.53    143.87 o 
   4   2   5      449.77      475.26      5.60 o 
   5   2   5      567.90      476.80      6.72 o 
   6   2   5      285.85      260.85      2.34 o 
   7   2   5      181.01      181.66      2.44 o 
   8   2   5       10.23        8.73      1.06 o 
   9   2   5       67.44       67.95      1.66 o 
  10   2   5      235.82      264.97      2.92 o 
  11   2   5      390.35      385.86      5.42 o 
  12   2   5      103.74       96.72      2.18 o 
  13   2   5      440.05      453.49      6.49 o 
  14   2   5       31.32       18.02      1.93 o 
  15   2   5       48.69       40.81      2.18 o 
  16   2   5      124.87      116.68      3.61 o 
  17   2   5        9.04        7.81      2.01 o 
 -17   3   5       30.20       23.53      5.71 o 
 -16   3   5       84.00       81.65      3.14 o 
 -15   3   5        3.74        6.88      1.29 o 
 -14   3   5       18.43       14.08      1.55 o 
 -13   3   5      577.98      590.97      6.03 o 
 -12   3   5      375.52      386.80      4.43 o 
 -11   3   5       48.08       44.59      1.29 o 
 -10   3   5      846.24      911.80      6.65 o 
  -9   3   5      652.91      672.91      4.87 o 
  -8   3   5       17.35       17.68      0.90 o 
  -7   3   5     1434.47     1374.80      8.50 o 
  -6   3   5      209.41      210.37      1.89 o 
  -5   3   5        0.05        1.40      0.55 o 
  -4   3   5      315.75      302.49      2.20 o 
  -3   3   5      142.12      122.05      1.13 o 
  -2   3   5      107.86       76.30      0.92 o 
  -1   3   5      814.83      857.10      4.34 o 
   0   3   5      292.06      269.08      3.23 o 
   1   3   5      493.68      533.99      4.14 o 
   2   3   5      885.13      957.34      7.15 o 
   3   3   5       47.65       38.36      1.28 o 
   4   3   5     1009.64      993.86      7.97 o 
   5   3   5        0.42        1.25      0.33 o 
   6   3   5      199.51      188.40      2.19 o 
   7   3   5     1206.23     1154.01      8.85 o 
   8   3   5        7.82        6.56      1.08 o 
   9   3   5      292.41      313.45      2.77 o 
  10   3   5      601.21      592.38      4.96 o 
  11   3   5        6.92        5.08      0.98 o 
  12   3   5      176.50      212.97      2.71 o 
  13   3   5      361.48      361.96      3.91 o 
  14   3   5        3.94        3.70      1.47 o 
  15   3   5       44.37       50.94      2.64 o 
  16   3   5       86.70       78.79      2.61 o 
 -15   4   5       16.96       18.66      1.58 o 
 -14   4   5       56.74       58.13      1.74 o 
 -13   4   5      141.01      154.32      2.68 o 
 -12   4   5       45.11       43.97      1.69 o 
 -11   4   5      130.51      123.72      1.98 o 
 -10   4   5       15.82       14.29      1.30 o 
  -9   4   5      441.56      408.52      4.45 o 
  -8   4   5       78.14       92.32      1.68 o 
  -7   4   5      199.72      207.49      2.07 o 
  -6   4   5      113.22      120.45      1.47 o 
  -5   4   5       20.45       18.78      1.41 o 
  -4   4   5       17.34       19.58      1.04 o 
  -3   4   5        2.35        1.78      0.60 o 
  -2   4   5      282.04      280.32      2.15 o 
  -1   4   5      460.11      451.37      6.83 o 
   0   4   5      553.96      565.61      4.85 o 
   1   4   5      345.47      354.72      3.61 o 
   2   4   5      232.04      246.61      2.89 o 
   3   4   5       17.29       18.51      1.65 o 
   4   4   5      521.51      525.60      5.25 o 
   5   4   5       23.92       38.26      1.96 o 
   6   4   5       10.46        6.88      1.53 o 
   7   4   5      251.81      276.94      5.80 o 
   8   4   5      176.83      172.94      5.66 o 
   9   4   5      207.81      175.54      3.13 o 
  10   4   5        0.39        1.35      0.58 o 
  11   4   5       54.45       49.95      1.69 o 
  12   4   5        3.67        2.91      1.06 o 
  13   4   5       58.60       73.08      3.17 o 
  14   4   5       13.64       14.78      2.81 o 
  15   4   5        4.10        5.30      4.61 o 
 -13   5   5       13.33        6.49      1.91 o 
 -12   5   5       15.94        6.07      1.81 o 
 -11   5   5        6.84        2.46      1.03 o 
 -10   5   5        0.90        0.80      1.01 o 
  -9   5   5        0.60        0.78      0.93 o 
  -8   5   5       66.68       75.98      1.65 o 
  -7   5   5        0.03        1.15      0.81 o 
  -6   5   5        0.22        0.15      0.60 o 
  -5   5   5       26.49       24.78      1.15 o 
  -4   5   5       18.49       15.36      1.27 o 
  -3   5   5        0.23        0.27      0.58 o 
  -2   5   5       93.32       86.33      2.12 o 
  -1   5   5       35.06       29.70      1.81 o 
   0   5   5       59.76       66.77      1.88 o 
   1   5   5       64.88       53.57      1.86 o 
   2   5   5      174.99      177.93      3.01 o 
   3   5   5       48.45       60.40      2.88 o 
   4   5   5      142.14      133.71      2.70 o 
   5   5   5        2.16        4.03      1.53 o 
   6   5   5        7.31        6.82      1.56 o 
   7   5   5        7.64        5.65      1.91 o 
   8   5   5       85.17       96.21      3.16 o 
   9   5   5       96.85       90.13      3.63 o 
  10   5   5       76.74       67.12      3.63 o 
  11   5   5        0.25       -1.17      1.87 o 
  12   5   5        3.93        5.24      2.04 o 
  -8   6   5        1.11        0.69      1.09 o 
  -7   6   5        9.61        3.73      1.42 o 
  -6   6   5        5.04        5.26      3.77 o 
  -5   6   5       56.94       58.87      5.30 o 
  -4   6   5        4.51        2.52      1.18 o 
  -3   6   5        7.86        3.11      1.41 o 
  -2   6   5        2.61        4.13      1.42 o 
  -1   6   5       40.71       45.86      2.23 o 
   0   6   5        0.28        0.62      0.99 o 
   1   6   5       27.98       30.86      1.97 o 
   2   6   5        2.87        4.02      1.33 o 
   3   6   5        0.47        1.37      1.27 o 
   4   6   5        0.10        0.42      1.57 o 
   5   6   5      109.13      108.53      3.26 o 
   6   6   5       46.47       52.12      2.59 o 
   7   6   5       22.49       21.01      4.31 o 
   8   6   5        3.90        3.22      1.80 o 
 -18   0   6       52.82       58.53      5.15 o 
 -16   0   6       39.54       39.39      4.03 o 
 -14   0   6     1690.67     1678.47     40.22 o 
 -12   0   6        1.95        8.47      2.00 o 
 -10   0   6      463.37      455.39      5.99 o 
  -8   0   6     9424.56     9982.40    281.40 o 
  -6   0   6      694.08      590.64     10.35 o 
  -4   0   6      908.48      926.10     11.96 o 
  -2   0   6     5130.32     5507.27     71.71 o 
   0   0   6      735.29      746.15      6.35 o 
   2   0   6      929.04      931.48     14.62 o 
   4   0   6       10.14       27.17      1.97 o 
   6   0   6      202.42      141.79     17.27 o 
   8   0   6     3942.42     3680.89     36.54 o 
  10   0   6       46.96       59.57      2.64 o 
  12   0   6      770.35      730.42      9.47 o 
  14   0   6     2219.30     2203.65     28.24 o 
  16   0   6     1284.30     1300.49     17.73 o 
  18   0   6        1.63        3.93      3.09 o 
 -19   1   6        1.18        2.65      2.97 o 
 -18   1   6      224.96      202.50     38.28 o 
 -17   1   6        4.86        7.16      1.62 o 
 -16   1   6      130.35      132.18      1.92 o 
 -15   1   6      130.52      143.47      2.04 o 
 -14   1   6      292.13      294.80      2.87 o 
 -13   1   6      479.33      436.91      3.46 o 
 -12   1   6        0.25        1.32      0.52 o 
 -11   1   6     1334.89     1274.48     10.83 o 
 -10   1   6      331.53      315.00      2.52 o 
  -9   1   6      257.04      249.36      2.03 o 
  -8   1   6       17.88       13.84      0.64 o 
  -7   1   6      747.32      711.62      4.27 o 
  -6   1   6      434.81      403.35      3.24 o 
  -5   1   6     1224.22     1085.62     11.75 o 
  -4   1   6       46.73       31.87      0.61 o 
  -3   1   6      586.27      635.71      4.85 o 
  -2   1   6      992.01     1063.56      9.86 o 
  -1   1   6     1763.28     1792.69     31.66 o 
   0   1   6      335.69      355.92      4.57 o 
   1   1   6     3555.05     3671.20     24.57 o 
   2   1   6     2841.56     3149.27     37.70 o 
   3   1   6       78.72       72.39      0.91 o 
   4   1   6        6.52       23.71      1.01 o 
   5   1   6     1794.08     1785.80     31.72 o 
   6   1   6     1123.61     1004.22      7.06 o 
   7   1   6      360.02      310.50      2.77 o 
   8   1   6      108.19       92.97      2.13 o 
   9   1   6       39.47       41.97      1.50 o 
  10   1   6        0.41        1.29      1.26 o 
  11   1   6     2373.50     2250.49     17.92 o 
  12   1   6        0.90        1.37      1.31 o 
  13   1   6      245.28      235.22      3.44 o 
  14   1   6       74.25       73.25      2.41 o 
  15   1   6       14.21       12.54      2.25 o 
  16   1   6       83.59       73.43      3.73 o 
  17   1   6      323.64      363.68      6.34 o 
  18   1   6        2.43        1.89      2.29 o 
 -18   2   6       76.52       94.74      3.70 o 
 -17   2   6       19.97       19.17      4.91 o 
 -16   2   6       85.81       82.92      2.02 o 
 -15   2   6      104.06       93.98      2.03 o 
 -14   2   6      290.78      264.50      3.63 o 
 -13   2   6      342.86      360.82      4.15 o 
 -12   2   6     1647.74     1652.92     11.74 o 
 -11   2   6        3.42        5.93      0.83 o 
 -10   2   6        4.07        3.46      0.76 o 
  -9   2   6      408.11      398.07      3.03 o 
  -8   2   6       10.05        9.82      0.79 o 
  -7   2   6      637.90      596.88      3.67 o 
  -6   2   6        9.01        4.21      0.57 o 
  -5   2   6       22.14       29.58      0.63 o 
  -4   2   6     1039.13      904.45      4.60 o 
  -3   2   6     2563.54     2822.32     13.84 o 
  -2   2   6     1078.90     1043.88      5.07 o 
  -1   2   6       81.95       98.62      1.17 o 
   0   2   6      115.35      128.48      1.07 o 
   1   2   6       55.51       49.17      4.38 o 
   2   2   6      940.73     1010.12     36.36 o 
   3   2   6       31.29       36.19      1.98 o 
   4   2   6     4722.81     5044.74     66.38 o 
   5   2   6        7.94       11.75      0.55 o 
   6   2   6       83.77       73.84      1.32 o 
   7   2   6      213.94      226.76      3.44 o 
   8   2   6      992.83      930.47     10.78 o 
   9   2   6      360.29      385.82      3.80 o 
  10   2   6      407.84      438.04      4.39 o 
  11   2   6      328.42      320.42      4.42 o 
  12   2   6       34.13       46.53      2.07 o 
  13   2   6      464.51      485.32      8.62 o 
  14   2   6      392.60      381.99      4.78 o 
  15   2   6       10.98       12.96      2.03 o 
  16   2   6        3.65        3.20      1.86 o 
  17   2   6       34.81       46.99      3.43 o 
 -17   3   6       67.09       63.13      2.58 o 
 -16   3   6        1.30        0.09      1.96 o 
 -15   3   6       77.98       73.49      2.29 o 
 -14   3   6       74.66       69.68      2.14 o 
 -13   3   6      189.91      186.11      3.28 o 
 -12   3   6       26.95       21.86      1.21 o 
 -11   3   6      263.03      295.70      2.98 o 
 -10   3   6      691.16      677.68      5.44 o 
  -9   3   6        9.79       12.09      1.12 o 
  -8   3   6       92.85       71.54      1.39 o 
  -7   3   6       83.75       85.13      1.43 o 
  -6   3   6      424.00      421.41      2.92 o 
  -5   3   6      557.26      495.88      3.18 o 
  -4   3   6        1.66        0.64      0.53 o 
  -3   3   6      352.35      334.56      2.19 o 
  -2   3   6      931.23     1011.48      5.25 o 
  -1   3   6      769.78      830.32      4.94 o 
   0   3   6       29.61       31.46      1.09 o 
   1   3   6      464.70      500.70      6.29 o 
   2   3   6      429.08      470.92      6.03 o 
   3   3   6      239.07      247.30      2.69 o 
   4   3   6      441.17      418.99      6.71 o 
   5   3   6      826.06      791.52     11.87 o 
   6   3   6      141.46      137.84      3.41 o 
   7   3   6       55.46       36.34      2.14 o 
   8   3   6      158.53      149.44      2.95 o 
   9   3   6       75.53       80.11      1.70 o 
  10   3   6       57.16       60.64      1.91 o 
  11   3   6      287.90      345.27      3.80 o 
  12   3   6       92.35       89.98      2.21 o 
  13   3   6        0.85        1.45      1.62 o 
  14   3   6       93.48       96.38      2.59 o 
  15   3   6       16.93       10.39      1.56 o 
  16   3   6       85.80       79.00      2.39 o 
 -15   4   6       54.34       50.23      1.91 o 
 -14   4   6       72.91       81.90      2.94 o 
 -13   4   6        2.19        3.24      1.25 o 
 -12   4   6        4.48        5.55      1.26 o 
 -11   4   6       28.79       28.17      1.37 o 
 -10   4   6      131.73      121.33      2.11 o 
  -9   4   6       63.35       58.24      1.54 o 
  -8   4   6      110.74      110.24      1.90 o 
  -7   4   6       32.45       30.80      1.32 o 
  -6   4   6       97.12      113.87      1.48 o 
  -5   4   6        2.66        4.46      0.77 o 
  -4   4   6       49.05       49.00      1.08 o 
  -3   4   6        7.79        4.77      0.58 o 
  -2   4   6      363.45      352.91      2.77 o 
  -1   4   6       89.64       81.62      1.04 o 
   0   4   6      610.45      632.99      6.22 o 
   1   4   6      209.85      226.99      3.19 o 
   2   4   6      484.76      470.93      5.07 o 
   3   4   6       35.17       33.33      1.98 o 
   4   4   6      216.49      201.59      3.14 o 
   5   4   6      349.75      369.37      4.61 o 
   6   4   6        7.11       12.64      2.04 o 
   7   4   6      143.63      139.02      2.83 o 
   8   4   6      463.72      450.07      6.49 o 
   9   4   6        0.92        1.35      0.52 o 
  10   4   6       54.47       51.34      1.32 o 
  11   4   6       54.26       45.94      1.25 o 
  12   4   6        5.28        8.30      2.28 o 
  13   4   6       69.08       63.91      3.11 o 
  14   4   6       10.32       15.24      2.37 o 
 -12   5   6       46.61       45.23      1.84 o 
 -11   5   6        0.47        1.49      1.00 o 
 -10   5   6        1.12        0.36      1.36 o 
  -9   5   6       61.79       66.19      1.73 o 
  -8   5   6       29.14       23.01      1.34 o 
  -7   5   6        9.66       15.26      1.07 o 
  -6   5   6       26.32       22.02      1.36 o 
  -5   5   6        0.71        0.25      0.70 o 
  -4   5   6        6.57        6.34      0.96 o 
  -3   5   6      265.92      257.66      2.43 o 
  -2   5   6      113.62      108.81      2.63 o 
  -1   5   6      124.73      147.07      3.34 o 
   0   5   6       29.11       28.78      1.53 o 
   1   5   6        2.57        3.01      1.19 o 
   2   5   6      197.51      186.37      3.62 o 
   3   5   6       84.42       81.30      2.71 o 
   4   5   6       78.64       87.94      2.62 o 
   5   5   6      106.83      101.50      2.61 o 
   6   5   6      103.56       99.80      3.01 o 
   7   5   6       31.20       36.22      2.19 o 
   8   5   6       10.78       13.77      2.27 o 
   9   5   6       51.15       64.85      2.77 o 
  10   5   6       19.48       25.45      2.64 o 
  11   5   6       14.55       14.71      2.46 o 
  12   5   6        1.99        0.09      2.17 o 
  -8   6   6        0.64        1.67      2.36 o 
  -7   6   6       18.43       19.82      8.23 o 
  -6   6   6       43.72       48.03      4.03 o 
  -5   6   6        5.08        5.33      1.52 o 
  -4   6   6       19.41        6.37      4.83 o 
  -3   6   6        4.78        4.82      1.62 o 
  -2   6   6        0.16        1.13      1.37 o 
  -1   6   6        0.70        1.39      1.21 o 
   0   6   6      117.17      126.24      3.02 o 
   1   6   6       24.50       23.29      2.29 o 
   2   6   6        3.37        2.76      1.70 o 
   3   6   6       14.80       19.09      2.43 o 
   4   6   6        0.17        0.62      1.37 o 
   5   6   6        0.69        1.59      1.84 o 
   6   6   6       71.08       68.20      3.10 o 
   7   6   6       54.64       63.81      3.25 o 
 -19   0   7      113.72      110.39      6.55 o 
 -17   0   7      178.34      182.08      5.85 o 
 -15   0   7     1083.84     1074.29     15.87 o 
 -13   0   7      424.20      410.26     15.49 o 
 -11   0   7       47.33       27.74      2.14 o 
  -9   0   7     1456.12     1385.55     15.84 o 
  -7   0   7     3097.72     1589.88   1432.21 o 
  -5   0   7      622.25      690.25      9.62 o 
  -3   0   7     1520.61     1599.07     20.05 o 
  -1   0   7     4822.08     5162.28     68.68 o 
   1   0   7     5795.39     6196.11     75.56 o 
   3   0   7      686.91      661.15     13.58 o 
   5   0   7      400.00      510.69     12.03 o 
   7   0   7       46.16       36.94      5.79 o 
   9   0   7     7720.73     7811.96     83.46 o 
  11   0   7        7.24       10.94      2.21 o 
  13   0   7      359.78      337.51      6.02 o 
  15   0   7      932.42      933.90     14.33 o 
  17   0   7      668.33      643.90     12.66 o 
 -19   1   7       26.38       20.35      3.81 o 
 -18   1   7        2.43        6.80      2.70 o 
 -17   1   7      137.29      144.39      5.29 o 
 -16   1   7      639.40      634.79     12.30 o 
 -15   1   7      283.86      267.36      2.77 o 
 -14   1   7      206.39      211.90      2.33 o 
 -13   1   7        0.06        0.33      0.60 o 
 -12   1   7      130.86      120.69      2.98 o 
 -11   1   7      447.28      434.98      3.15 o 
 -10   1   7     1557.89     1480.94     10.48 o 
  -9   1   7      112.85      104.63      1.61 o 
  -8   1   7        7.47        4.54      0.44 o 
  -7   1   7       43.78       67.41      0.81 o 
  -6   1   7       37.83       16.81      0.67 o 
  -5   1   7       11.54       21.26      0.45 o 
  -4   1   7      817.60      829.99      6.10 o 
  -3   1   7     2363.59     2754.82     34.09 o 
  -2   1   7       14.81        7.89      0.59 o 
  -1   1   7      112.98      104.49      1.18 o 
   0   1   7     5954.49     6393.95     75.02 o 
   1   1   7      601.23      591.20      4.32 o 
   2   1   7      890.46      756.41      5.75 o 
   3   1   7      325.61      327.37      2.82 o 
   4   1   7       64.25       84.85      3.09 o 
   5   1   7       12.98        2.51      0.70 o 
   6   1   7     6435.97     6978.43     60.25 o 
   7   1   7      300.90      297.06      4.29 o 
   8   1   7     1150.18     1159.17      8.71 o 
   9   1   7      277.66      267.34      3.28 o 
  10   1   7      221.37      228.04     14.69 o 
  11   1   7      227.94      210.36      5.09 o 
  12   1   7     1394.25     1322.30     11.57 o 
  13   1   7      299.47      279.60      5.12 o 
  14   1   7      640.04      639.86      7.04 o 
  15   1   7       65.37       66.44      2.80 o 
  16   1   7       18.84       30.01      2.84 o 
  17   1   7        2.08        2.05      2.64 o 
  18   1   7      146.26      153.84      4.89 o 
 -18   2   7        2.47        1.04      2.27 o 
 -17   2   7       16.13       20.42      4.00 o 
 -16   2   7        1.04        1.87      1.84 o 
 -15   2   7       95.86       83.57      2.23 o 
 -14   2   7        6.23        7.38      1.08 o 
 -13   2   7      804.57      771.76      9.45 o 
 -12   2   7       57.18       61.89      1.34 o 
 -11   2   7      113.71      119.78      1.92 o 
 -10   2   7      103.77       99.98      1.59 o 
  -9   2   7       78.38       75.43      1.32 o 
  -8   2   7        4.66        5.66      0.55 o 
  -7   2   7        5.34        2.47      0.56 o 
  -6   2   7      212.71      168.85      1.33 o 
  -5   2   7        3.28        4.93      0.59 o 
  -4   2   7      662.91      745.63      4.39 o 
  -3   2   7     3239.66     3498.18     39.46 o 
  -2   2   7        0.15        9.46      0.60 o 
  -1   2   7      629.75      628.71      3.14 o 
   0   2   7     1038.71     1086.30     11.44 o 
   1   2   7      506.97      586.54      6.54 o 
   2   2   7       10.79       12.28      0.51 o 
   3   2   7     6319.64     6735.96     58.34 o 
   4   2   7       96.63      116.37      1.45 o 
   5   2   7     1182.24     1106.57      8.32 o 
   6   2   7        2.29        2.54      0.66 o 
   7   2   7      114.29      132.02      2.00 o 
   8   2   7      154.48      138.15      2.16 o 
   9   2   7      770.48      792.56      9.51 o 
  10   2   7      243.29      225.24      8.19 o 
  11   2   7      606.85      608.70      7.74 o 
  12   2   7        2.10        2.95      1.28 o 
  13   2   7      267.64      254.77      5.29 o 
  14   2   7      336.70      348.26      5.16 o 
  15   2   7      147.52      146.52      3.53 o 
  16   2   7        0.05        0.86      2.53 o 
  17   2   7        5.33        3.96      1.93 o 
 -17   3   7        0.73        0.19      1.44 o 
 -16   3   7       72.07       60.98      2.45 o 
 -15   3   7        1.64        3.49      1.21 o 
 -14   3   7       99.25       85.95      2.44 o 
 -13   3   7        7.87        6.21      1.11 o 
 -12   3   7       18.11       26.63      1.24 o 
 -11   3   7        1.82        0.04      0.86 o 
 -10   3   7       89.23      103.37      1.64 o 
  -9   3   7      377.01      388.09      3.16 o 
  -8   3   7       84.70       78.27      1.48 o 
  -7   3   7      260.65      239.64      2.23 o 
  -6   3   7      388.09      366.87      2.68 o 
  -5   3   7      155.98      161.66      1.62 o 
  -4   3   7      812.08      827.79      7.71 o 
  -3   3   7      745.85      712.53      3.98 o 
  -2   3   7      572.86      604.54      3.87 o 
  -1   3   7        7.36        5.17      0.38 o 
   0   3   7      665.07      635.59      4.54 o 
   1   3   7      629.95      586.54      5.38 o 
   2   3   7      133.67      132.28      2.28 o 
   3   3   7       10.47       10.53      1.43 o 
   4   3   7      140.03      129.76      2.74 o 
   5   3   7       76.85       64.81      2.20 o 
   6   3   7      915.33      848.92     11.18 o 
   7   3   7      619.88      592.73      4.18 o 
   8   3   7       84.25       95.91      2.51 o 
   9   3   7       92.99       65.14      3.07 o 
  10   3   7        8.66       13.66      1.20 o 
  11   3   7      803.68      750.93      6.55 o 
  12   3   7      158.19      179.66      2.79 o 
  13   3   7       26.52       40.69      2.02 o 
  14   3   7       16.20       12.04      1.51 o 
  15   3   7      119.20      109.49      2.71 o 
  16   3   7       58.83       46.77      2.92 o 
 -15   4   7        5.01        3.58      1.62 o 
 -14   4   7       23.15       29.06      5.44 o 
 -13   4   7       12.00        4.07      1.10 o 
 -12   4   7       42.93       39.43      1.48 o 
 -11   4   7       67.90       67.01      1.86 o 
 -10   4   7        3.51        4.40      1.01 o 
  -9   4   7      122.93      110.31      1.90 o 
  -8   4   7       13.75       16.61      1.07 o 
  -7   4   7      212.61      221.99      2.35 o 
  -6   4   7        1.45        0.05      0.57 o 
  -5   4   7      470.25      513.57      3.92 o 
  -4   4   7      464.89      483.81      3.66 o 
  -3   4   7      401.81      407.94      2.91 o 
  -2   4   7      166.85      166.87      1.89 o 
  -1   4   7       14.53       16.14      1.45 o 
   0   4   7      608.07      613.24      5.38 o 
   1   4   7      300.05      295.91      3.62 o 
   2   4   7      675.01      700.54      6.65 o 
   3   4   7      150.99      143.10      4.18 o 
   4   4   7        2.16        3.99      1.39 o 
   5   4   7       29.73       33.92      2.52 o 
   6   4   7      206.86      216.75      5.11 o 
   7   4   7        1.47        5.45      1.78 o 
   8   4   7       17.82       25.17      2.04 o 
   9   4   7       39.12       37.96      2.64 o 
  10   4   7        6.13        2.04      0.68 o 
  11   4   7        1.20        0.72      1.88 o 
  12   4   7        3.36        1.16      1.67 o 
  13   4   7       16.22       17.51      2.37 o 
  14   4   7       21.61       18.96      2.75 o 
 -12   5   7        3.37        0.79      1.11 o 
 -11   5   7       27.78       16.47      3.42 o 
 -10   5   7        6.76        5.46      1.48 o 
  -9   5   7       38.68       36.01      1.53 o 
  -8   5   7       85.56       98.89      1.73 o 
  -7   5   7        5.92        1.69      0.94 o 
  -6   5   7       26.68       27.01      1.94 o 
  -5   5   7        0.22        0.18      0.79 o 
  -4   5   7       21.50       15.66      0.95 o 
  -3   5   7       16.40       15.64      1.07 o 
  -2   5   7      205.91      203.01      3.21 o 
  -1   5   7      212.73      197.88      3.02 o 
   0   5   7       96.74       97.83      2.20 o 
   1   5   7       76.75       75.92      2.72 o 
   2   5   7       24.17       28.58      2.18 o 
   3   5   7      161.48      142.95      2.93 o 
   4   5   7       36.64       33.64      2.23 o 
   5   5   7      126.25      133.98      3.67 o 
   6   5   7       88.07       88.83      3.01 o 
   7   5   7        0.13       -0.58      2.03 o 
   8   5   7       23.57       29.31      2.88 o 
   9   5   7        2.31        2.62      1.82 o 
  10   5   7       27.62       31.71      2.98 o 
  11   5   7        4.16        7.80      2.25 o 
  -8   6   7        4.08        0.03      3.16 o 
  -7   6   7        2.32        2.24      2.60 o 
  -6   6   7        0.30        0.13      1.56 o 
  -5   6   7       66.80       59.26      2.93 o 
  -4   6   7       17.09       11.70      4.99 o 
  -3   6   7        0.28       -0.01      1.36 o 
  -2   6   7        5.22        3.07      1.59 o 
  -1   6   7       13.19        9.87      2.10 o 
   0   6   7        0.46       -0.11      1.65 o 
   1   6   7       21.00       28.03      2.69 o 
   2   6   7       43.18       39.26      2.34 o 
   3   6   7       56.95       43.34      5.19 o 
   4   6   7        0.63        0.31      1.55 o 
   5   6   7        4.07        2.69      1.90 o 
   6   6   7        0.77       -0.18      1.49 o 
   7   6   7       48.52       59.22      2.86 o 
 -18   0   8      369.25      363.81      8.43 o 
 -16   0   8       76.84       78.14      5.39 o 
 -14   0   8      263.52      250.40      8.17 o 
 -12   0   8      264.80      261.31      5.62 o 
 -10   0   8      438.38      504.71     10.66 o 
  -8   0   8      684.45      618.80     10.12 o 
  -6   0   8     4845.38     4962.24     69.06 o 
  -4   0   8      193.49      218.08      2.92 o 
  -2   0   8     8608.00     9731.21    139.33 o 
   0   0   8     4310.94     4453.40     92.23 o 
   2   0   8        8.69       12.55      0.88 o 
   4   0   8    12718.59    14786.14    364.78 o 
   6   0   8     1132.18      975.28     14.49 o 
   8   0   8       66.28       55.99      4.86 o 
  10   0   8     1206.47     1267.64     14.37 o 
  12   0   8        2.43        1.21      3.12 o 
  14   0   8       64.02       62.89      3.46 o 
  16   0   8     1381.54     1428.21     28.04 o 
  18   0   8       46.58       42.31      4.38 o 
 -18   1   8       31.35       31.21      3.33 o 
 -17   1   8      289.03      294.19      7.39 o 
 -16   1   8        0.09       -0.10      0.88 o 
 -15   1   8      330.49      348.20      8.24 o 
 -14   1   8       35.76       30.36      0.90 o 
 -13   1   8       14.50       10.13      0.73 o 
 -12   1   8       10.38        8.78      0.95 o 
 -11   1   8      408.54      372.01      3.43 o 
 -10   1   8      253.82      240.61      2.29 o 
  -9   1   8      129.56      100.44      4.03 o 
  -8   1   8       14.95       19.49      1.07 o 
  -7   1   8       25.36       38.73      0.87 o 
  -6   1   8        0.05        0.55      0.54 o 
  -5   1   8     4949.09     5744.98     34.09 o 
  -4   1   8       81.26      100.56      1.44 o 
  -3   1   8     1615.80     1518.04     12.33 o 
  -2   1   8      556.18      587.99      4.00 o 
  -1   1   8       35.28       63.16      1.61 o 
   0   1   8     1917.94     2165.77     25.84 o 
   1   1   8     7882.88     8540.70     70.28 o 
   2   1   8     2973.34     3195.32     50.44 o 
   3   1   8      481.82      405.87      6.32 o 
   4   1   8      263.39      273.43      5.98 o 
   5   1   8       78.75       73.65      2.46 o 
   6   1   8     1765.29     1616.07     11.39 o 
   7   1   8     4323.36     4245.60     44.43 o 
   8   1   8      465.13      430.12      5.19 o 
   9   1   8      453.54      449.94      4.62 o 
  10   1   8      688.64      637.69      5.96 o 
  11   1   8       63.23       55.39      3.31 o 
  12   1   8      234.84      219.48      4.20 o 
  13   1   8      526.31      507.04      9.14 o 
  14   1   8      593.71      586.49      6.88 o 
  15   1   8      189.78      186.27      3.73 o 
  16   1   8       14.91       22.62      2.34 o 
  17   1   8      272.23      285.16      6.20 o 
 -18   2   8      171.61      194.38      6.70 o 
 -17   2   8       28.39       16.30      4.47 o 
 -16   2   8       37.14       36.76      1.82 o 
 -15   2   8       21.64       16.17      1.09 o 
 -14   2   8       55.00       42.14      2.21 o 
 -13   2   8        0.88        0.90      0.66 o 
 -12   2   8      794.13      762.82     10.21 o 
 -11   2   8      113.01      107.30      1.70 o 
 -10   2   8      170.34      178.81      2.03 o 
  -9   2   8      448.82      451.03      3.15 o 
  -8   2   8       81.79       80.44      1.06 o 
  -7   2   8       51.95       42.34      1.24 o 
  -6   2   8       79.71       59.89      0.98 o 
  -5   2   8     3321.47     3682.71     20.28 o 
  -4   2   8      603.77      586.68      5.16 o 
  -3   2   8      185.55      137.78      1.28 o 
  -2   2   8     2914.91     2962.06     16.18 o 
  -1   2   8     1142.91     1152.51     11.42 o 
   0   2   8       32.79       43.40      0.80 o 
   1   2   8       80.02       58.09      0.90 o 
   2   2   8      165.67      200.33      1.48 o 
   3   2   8       73.87       86.80      2.43 o 
   4   2   8     6180.11     6829.67     82.40 o 
   5   2   8      998.26     1035.29      9.17 o 
   6   2   8     1715.01     1714.35     12.34 o 
   7   2   8        0.58        0.46      0.64 o 
   8   2   8      252.22      262.96      4.93 o 
   9   2   8     1179.91     1123.11      9.09 o 
  10   2   8      745.83      736.63      7.02 o 
  11   2   8        0.24        5.01      1.79 o 
  12   2   8     1274.46     1271.64     11.87 o 
  13   2   8        0.38        0.83      1.23 o 
  14   2   8      314.93      302.36      6.40 o 
  15   2   8       20.65       26.05      2.76 o 
  16   2   8       25.19       29.29      2.56 o 
  17   2   8       73.10       82.30      3.80 o 
 -17   3   8       11.81        9.31      1.88 o 
 -16   3   8       12.74        7.86      2.07 o 
 -15   3   8       43.15       38.52      2.67 o 
 -14   3   8       19.30       17.30      2.41 o 
 -13   3   8       52.66       56.11      1.66 o 
 -12   3   8       17.95       24.11      1.21 o 
 -11   3   8      205.74      207.11      2.43 o 
 -10   3   8      318.08      311.84      3.54 o 
  -9   3   8       97.68       90.39      1.57 o 
  -8   3   8      383.61      400.82      3.91 o 
  -7   3   8       96.98      106.85      1.41 o 
  -6   3   8      523.58      531.89      3.91 o 
  -5   3   8     1505.55     1483.40      8.79 o 
  -4   3   8       13.36       15.62      0.94 o 
  -3   3   8      395.58      398.49      2.99 o 
  -2   3   8     1507.24     1561.02      9.15 o 
  -1   3   8      112.24      108.42      1.00 o 
   0   3   8      417.43      413.83      4.46 o 
   1   3   8     1093.33     1071.19      8.15 o 
   2   3   8       18.00       22.71      3.43 o 
   3   3   8      949.63      975.19      7.94 o 
   4   3   8       64.05       49.02      1.90 o 
   5   3   8      147.82      164.80      3.20 o 
   6   3   8       87.54       80.50      1.73 o 
   7   3   8       43.30       46.85      0.95 o 
   8   3   8      118.19       85.77      1.51 o 
   9   3   8      112.23      103.44      2.25 o 
  10   3   8      150.96      138.23      2.26 o 
  11   3   8      524.90      533.33      5.82 o 
  12   3   8      243.42      227.11      3.12 o 
  13   3   8      113.19      122.11      2.53 o 
  14   3   8      186.68      182.07      3.16 o 
  15   3   8        2.09        1.30      1.67 o 
  16   3   8       14.60       19.50      2.09 o 
 -15   4   8        1.19        0.29      1.36 o 
 -14   4   8        0.99        0.28      1.18 o 
 -13   4   8        0.39        0.38      1.01 o 
 -12   4   8        6.22        5.39      1.23 o 
 -11   4   8       69.29       66.42      1.73 o 
 -10   4   8      155.41      142.02      2.02 o 
  -9   4   8       15.25       13.13      1.05 o 
  -8   4   8      274.86      268.94      3.11 o 
  -7   4   8        2.14        1.53      0.95 o 
  -6   4   8      167.60      180.11      2.13 o 
  -5   4   8       48.89       44.16      1.24 o 
  -4   4   8       52.79       61.21      1.16 o 
  -3   4   8      183.85      173.27      2.07 o 
  -2   4   8      494.01      453.33      3.60 o 
  -1   4   8       64.60       66.57      2.30 o 
   0   4   8      314.42      314.02      5.41 o 
   1   4   8       51.56       45.86      2.45 o 
   2   4   8       21.79       32.56      7.17 o 
   3   4   8      289.83      279.47      3.75 o 
   4   4   8       49.77       50.64      2.50 o 
   5   4   8      260.36      258.54      3.92 o 
   6   4   8       12.94       24.04      2.44 o 
   7   4   8      134.38      110.95      3.35 o 
   8   4   8      167.49      173.69      4.31 o 
   9   4   8      218.44      241.15      5.03 o 
  10   4   8       22.20       17.81      2.55 o 
  11   4   8        5.63        9.92      2.22 o 
  12   4   8        1.83        2.92      2.29 o 
  13   4   8        0.36       -2.20      2.63 o 
  14   4   8       58.34       63.06      3.91 o 
 -12   5   8        0.49        0.86      1.04 o 
 -11   5   8        7.43        3.84      1.15 o 
 -10   5   8        0.03        1.00      1.17 o 
  -9   5   8       39.38       37.29      5.29 o 
  -8   5   8        0.30        0.16      0.89 o 
  -7   5   8      226.64      226.72      3.10 o 
  -6   5   8       87.73      103.18      1.71 o 
  -5   5   8       18.04       15.46      1.23 o 
  -4   5   8       58.45       58.78      1.44 o 
  -3   5   8       51.62       54.80      2.74 o 
  -2   5   8        0.71        0.79      1.06 o 
  -1   5   8       78.98       98.32      2.33 o 
   0   5   8      132.19      136.44      3.35 o 
   1   5   8      128.81      123.53      4.25 o 
   2   5   8       40.51       37.27      1.99 o 
   3   5   8       27.18       20.74      2.24 o 
   4   5   8      183.41      165.83      4.25 o 
   5   5   8        0.73       -0.22      1.32 o 
   6   5   8       11.81       11.79      4.02 o 
   7   5   8        3.35        5.93      1.81 o 
   8   5   8        1.13        1.95      1.74 o 
   9   5   8       47.00       49.49      3.14 o 
  10   5   8        0.50       -1.67      2.06 o 
  11   5   8        9.45        6.04      2.39 o 
  -7   6   8       10.76        6.73      3.01 o 
  -6   6   8        0.37        0.65      1.48 o 
  -5   6   8        0.27       -0.28      1.15 o 
  -4   6   8       50.49       44.16      2.55 o 
  -3   6   8       10.69        5.25      2.95 o 
  -2   6   8        0.55        0.22      1.99 o 
  -1   6   8       14.83        9.42      1.71 o 
   0   6   8        2.61        2.11      1.58 o 
   1   6   8        2.00        2.82      1.46 o 
   2   6   8       26.07       27.17      2.19 o 
   3   6   8       43.45       46.14      2.36 o 
   4   6   8        0.14        0.37      1.72 o 
   5   6   8        1.67        0.27      1.51 o 
   6   6   8       25.43       22.50      2.77 o 
 -19   0   9       99.72       75.49     11.65 o 
 -17   0   9       42.21       37.09     29.13 o 
 -15   0   9      117.31      103.00      4.28 o 
 -13   0   9      329.97      292.02      9.40 o 
 -11   0   9      326.14      324.13      7.53 o 
  -9   0   9      116.42      123.34      4.15 o 
  -7   0   9    10415.30    11561.72    177.11 o 
  -5   0   9      958.85      980.11     51.98 o 
  -3   0   9       26.50       45.60      1.97 o 
  -1   0   9    10435.33    11144.19    173.37 o 
   1   0   9    11436.54    12509.92    221.27 o 
   3   0   9      174.72      190.11     12.66 o 
   5   0   9     2496.26     2443.25     24.12 o 
   7   0   9     2033.31     1979.39     48.71 o 
   9   0   9     1469.52     1475.19     16.52 o 
  11   0   9        3.01        1.19      2.13 o 
  13   0   9        4.43        5.72      2.28 o 
  15   0   9     1685.88     1678.74     21.67 o 
  17   0   9      355.64      351.49     11.14 o 
 -18   1   9       13.08       12.89      3.37 o 
 -17   1   9       67.92       74.75      4.29 o 
 -16   1   9      140.15      146.45      4.27 o 
 -15   1   9       10.11        5.64      1.30 o 
 -14   1   9      241.11      244.02      3.01 o 
 -13   1   9      443.02      443.16      6.71 o 
 -12   1   9       96.31       96.74      1.65 o 
 -11   1   9      162.86      155.12      2.00 o 
 -10   1   9      762.75      699.10      5.60 o 
  -9   1   9      422.18      386.34      3.45 o 
  -8   1   9     1927.54     1952.25     13.62 o 
  -7   1   9     1111.47     1150.15      9.00 o 
  -6   1   9       20.67       24.72      1.27 o 
  -5   1   9       67.41       52.09      0.78 o 
  -4   1   9     2335.11     2460.69     30.30 o 
  -3   1   9     2248.97     2494.32     27.38 o 
  -2   1   9     1712.20     1615.81     14.01 o 
  -1   1   9      665.53      692.72      9.12 o 
   0   1   9      677.14      601.61      5.19 o 
   1   1   9      393.88      445.63      5.02 o 
   2   1   9    12210.99    13836.57    151.40 o 
   3   1   9     5912.30     7049.72     50.38 o 
   4   1   9     1402.56     1430.14     14.52 o 
   5   1   9     1017.08      984.35     12.62 o 
   6   1   9       20.65       52.22      1.35 o 
   7   1   9     1350.52     1380.88     14.72 o 
   8   1   9     1652.26     1672.74     15.70 o 
   9   1   9     1061.82      991.13      8.59 o 
  10   1   9      196.23      202.53      3.77 o 
  11   1   9      429.19      429.39      5.09 o 
  12   1   9      419.92      383.22      4.77 o 
  13   1   9      506.14      475.63      5.84 o 
  14   1   9     1181.70     1176.05     11.40 o 
  15   1   9        1.43        3.58      1.80 o 
  16   1   9      169.53      189.39      4.39 o 
  17   1   9        6.27        6.34      2.82 o 
 -18   2   9        0.75       -0.47      2.54 o 
 -17   2   9      121.87      145.20      7.33 o 
 -16   2   9        0.11        0.50      1.03 o 
 -15   2   9        1.35        0.53      1.00 o 
 -14   2   9       27.37       21.24      1.14 o 
 -13   2   9      512.46      468.89      6.86 o 
 -12   2   9      226.51      215.41      3.88 o 
 -11   2   9      420.85      416.65      6.17 o 
 -10   2   9      208.40      204.61      1.88 o 
  -9   2   9       29.04       35.41      1.10 o 
  -8   2   9      207.15      205.28      2.25 o 
  -7   2   9     1336.13     1323.03      7.76 o 
  -6   2   9      107.69      131.08      1.88 o 
  -5   2   9     1425.33     1479.57     10.92 o 
  -4   2   9      346.04      311.11      2.53 o 
  -3   2   9      137.08      157.82      1.59 o 
  -2   2   9        1.19        1.24      0.47 o 
  -1   2   9     1551.83     1565.53     12.44 o 
   0   2   9      864.93      877.08      5.09 o 
   1   2   9      196.07      188.95      2.12 o 
   2   2   9       13.74       21.88      1.13 o 
   3   2   9      655.75      611.26      4.59 o 
   4   2   9      988.33      908.85      6.17 o 
   5   2   9     1466.61     1324.15     14.39 o 
   6   2   9      117.03      111.99      3.88 o 
   7   2   9        4.75        3.75      1.02 o 
   8   2   9        0.08       -0.66      0.69 o 
   9   2   9      334.29      334.99      3.98 o 
  10   2   9      129.85      112.91      2.42 o 
  11   2   9     1477.03     1510.67     20.16 o 
  12   2   9       22.46       16.80      1.98 o 
  13   2   9      253.68      235.16      4.26 o 
  14   2   9        4.24        5.11      1.80 o 
  15   2   9      238.85      228.92      5.28 o 
  16   2   9       47.02       49.09      3.78 o 
 -16   3   9       14.71        8.15      1.89 o 
 -15   3   9        0.01        0.65      1.61 o 
 -14   3   9       67.29       62.86      1.79 o 
 -13   3   9       11.27        6.82      2.01 o 
 -12   3   9      218.81      232.91      2.42 o 
 -11   3   9       10.81       19.00      1.29 o 
 -10   3   9      356.20      373.45      3.27 o 
  -9   3   9      458.00      469.86      4.53 o 
  -8   3   9        1.72        1.76      0.95 o 
  -7   3   9      257.14      291.62      2.87 o 
  -6   3   9        7.40        7.85      0.73 o 
  -5   3   9      391.35      389.89      2.87 o 
  -4   3   9     1979.46     2007.47     12.86 o 
  -3   3   9      366.32      371.76      4.38 o 
  -2   3   9      570.01      564.53      3.49 o 
  -1   3   9      293.36      291.03      1.94 o 
   0   3   9      161.94      156.54      2.30 o 
   1   3   9      407.77      367.80      5.40 o 
   2   3   9      480.45      458.37      4.71 o 
   3   3   9       34.79       39.15      2.03 o 
   4   3   9     1340.85     1307.57     17.32 o 
   5   3   9      136.84      134.40      4.63 o 
   6   3   9      286.80      276.14      2.69 o 
   7   3   9      393.61      399.10      5.56 o 
   8   3   9       71.51       59.90      2.42 o 
   9   3   9       88.82       79.54      1.98 o 
  10   3   9      254.35      258.91      3.04 o 
  11   3   9      224.46      216.44      3.42 o 
  12   3   9      410.19      423.37      6.86 o 
  13   3   9        4.79        4.55      1.27 o 
  14   3   9       17.10       23.17      2.02 o 
  15   3   9       66.58       66.33      2.30 o 
 -15   4   9       50.73       55.50      2.31 o 
 -14   4   9        2.35        1.87      1.50 o 
 -13   4   9        3.61        3.92      1.10 o 
 -12   4   9       18.19       13.33      1.97 o 
 -11   4   9        2.94        2.56      1.16 o 
 -10   4   9       79.65       91.75      2.89 o 
  -9   4   9      174.02      155.08      2.90 o 
  -8   4   9       70.08       70.20      1.62 o 
  -7   4   9      380.12      383.97      3.60 o 
  -6   4   9        0.21        0.35      0.63 o 
  -5   4   9       27.75       23.50      1.02 o 
  -4   4   9       21.60       23.24      1.15 o 
  -3   4   9        1.09        1.46      0.78 o 
  -2   4   9       65.43       64.14      1.42 o 
  -1   4   9      527.64      524.36      6.88 o 
   0   4   9      295.04      301.81      4.14 o 
   1   4   9     1136.04     1085.63     11.55 o 
   2   4   9        0.09        0.90      1.33 o 
   3   4   9       29.01       28.41      1.71 o 
   4   4   9      130.13      129.98      2.89 o 
   5   4   9       38.81       33.10      2.27 o 
   6   4   9       90.83      100.03      2.64 o 
   7   4   9      238.10      245.48      4.40 o 
   8   4   9       39.88       43.49      2.61 o 
   9   4   9      488.52      469.89      5.96 o 
  10   4   9       51.19       65.60      3.05 o 
  11   4   9        4.68        8.25      2.26 o 
  12   4   9       22.34       23.70      2.89 o 
  13   4   9       11.16       18.95      2.55 o 
 -12   5   9       28.59       24.02      4.52 o 
 -11   5   9       26.53       20.29      3.05 o 
 -10   5   9        3.72        2.05      1.26 o 
  -9   5   9       25.17       25.08      4.09 o 
  -8   5   9       40.34       42.81      1.72 o 
  -7   5   9        9.30        7.09      1.33 o 
  -6   5   9       48.89       57.24      1.55 o 
  -5   5   9       29.95       31.93      1.48 o 
  -4   5   9        5.09        2.04      0.96 o 
  -3   5   9       13.47       14.63      0.87 o 
  -2   5   9       50.22       49.51      2.22 o 
  -1   5   9        2.93        3.36      1.50 o 
   0   5   9       23.05       32.50      2.14 o 
   1   5   9      160.95      178.29      4.49 o 
   2   5   9        7.25        6.68      1.68 o 
   3   5   9      191.71      183.65      3.70 o 
   4   5   9        5.35        4.12      1.82 o 
   5   5   9       40.31       38.22      2.27 o 
   6   5   9      106.46      105.38      3.04 o 
   7   5   9       17.91        9.24      3.19 o 
   8   5   9        6.31        5.17      2.48 o 
   9   5   9        7.03       13.21      2.30 o 
  10   5   9        8.56        8.78      2.24 o 
  11   5   9       22.43       29.77      2.98 o 
  -7   6   9        5.47        3.94      1.92 o 
  -6   6   9       27.48       26.76      6.95 o 
  -5   6   9       22.83       14.47      4.95 o 
  -4   6   9        5.82        2.42      2.31 o 
  -3   6   9       19.93       14.64      3.58 o 
  -2   6   9       43.13       50.98      3.71 o 
  -1   6   9        1.38        0.91      1.59 o 
   0   6   9        0.06        1.16      1.78 o 
   1   6   9        2.27        3.19      1.57 o 
   2   6   9       28.78       27.63      2.43 o 
   3   6   9        4.51        2.98      1.80 o 
   4   6   9        0.58        1.41      1.63 o 
   5   6   9        2.65        0.58      1.93 o 
   6   6   9        0.09        0.34      1.84 o 
 -18   0  10       49.50       37.62      6.15 o 
 -16   0  10      183.14      197.36     12.44 o 
 -14   0  10       64.15       65.16      5.13 o 
 -12   0  10      503.02      519.77     10.80 o 
 -10   0  10     1491.92     1531.39     23.94 o 
  -8   0  10      132.49      127.74      4.12 o 
  -6   0  10      535.24      402.49      6.99 o 
  -4   0  10     1381.53     1389.50     18.86 o 
  -2   0  10     4966.64     5607.05     54.82 o 
   0   0  10    29762.11    32530.25    746.89 o 
   2   0  10        6.54        3.71      1.13 o 
   4   0  10      303.25      375.90      4.87 o 
   6   0  10     5031.67     5063.61    177.12 o 
   8   0  10     2112.03     2126.49     44.65 o 
  10   0  10      402.93      421.74     15.76 o 
  12   0  10     1328.16     1377.93     18.67 o 
  14   0  10      231.28      225.92      5.59 o 
  16   0  10      248.48      261.64      6.74 o 
 -18   1  10       11.26        9.04      3.26 o 
 -17   1  10        8.44        8.28      2.68 o 
 -16   1  10       25.92       35.76      3.06 o 
 -15   1  10      574.41      569.81     11.15 o 
 -14   1  10      521.18      482.25     13.27 o 
 -13   1  10       19.33       18.52      1.73 o 
 -12   1  10      463.92      463.88      4.86 o 
 -11   1  10       32.77       38.16      1.55 o 
 -10   1  10      518.39      486.92      5.57 o 
  -9   1  10     3368.54     3575.68     35.55 o 
  -8   1  10        6.69        4.86      0.91 o 
  -7   1  10     1798.18     1791.36     15.16 o 
  -6   1  10       63.77       60.50      1.33 o 
  -5   1  10       45.27       43.55      1.34 o 
  -4   1  10       58.93       66.98      0.98 o 
  -3   1  10     2843.63     2824.11     25.41 o 
  -2   1  10      922.91      984.63      8.78 o 
  -1   1  10     3217.15     3348.91     68.41 o 
   0   1  10     1082.45     1174.93     15.85 o 
   1   1  10     2270.66     2211.33     19.42 o 
   2   1  10      158.96      174.11      1.73 o 
   3   1  10     1408.95     1368.54     11.56 o 
   4   1  10        1.07        1.16      0.60 o 
   5   1  10      105.65       98.10      2.16 o 
   6   1  10      788.74      752.79     12.67 o 
   7   1  10     1945.11     1969.89     34.68 o 
   8   1  10      114.28      108.75      4.40 o 
   9   1  10      673.61      685.60      8.77 o 
  10   1  10      769.13      738.24      7.13 o 
  11   1  10      218.79      222.60      3.52 o 
  12   1  10       21.71       16.03      2.24 o 
  13   1  10     1805.64     1789.37     15.62 o 
  14   1  10       47.94       42.98      2.45 o 
  15   1  10      257.04      266.62      4.46 o 
  16   1  10       54.42       53.36      5.04 o 
  17   1  10       11.90        8.92      2.27 o 
 -17   2  10        6.49        5.52      2.96 o 
 -16   2  10        3.79        7.81      2.84 o 
 -15   2  10      119.76      121.29      5.29 o 
 -14   2  10        0.95        1.65      1.04 o 
 -13   2  10        0.19        0.11      1.22 o 
 -12   2  10     1438.05     1423.53     13.08 o 
 -11   2  10       33.63       31.11      1.66 o 
 -10   2  10      628.98      640.91      5.04 o 
  -9   2  10       29.75       27.56      1.65 o 
  -8   2  10       58.93       49.86      1.27 o 
  -7   2  10       22.65       16.41      1.62 o 
  -6   2  10     2004.40     2069.27     12.91 o 
  -5   2  10      399.97      387.71      4.45 o 
  -4   2  10     2484.38     2407.54     17.09 o 
  -3   2  10       52.10       38.73      1.18 o 
  -2   2  10      519.52      470.11      2.98 o 
  -1   2  10      644.53      604.60      3.94 o 
   0   2  10       96.44      100.11      1.37 o 
   1   2  10     1015.48     1045.44     11.62 o 
   2   2  10     1234.97     1216.03     13.73 o 
   3   2  10       30.56       31.21      0.82 o 
   4   2  10     1306.36     1238.06     14.89 o 
   5   2  10      682.87      707.54      7.69 o 
   6   2  10      320.38      337.24      8.69 o 
   7   2  10       87.66       89.04      1.82 o 
   8   2  10      131.51      120.25      2.08 o 
   9   2  10        4.04        1.39      1.06 o 
  10   2  10     1232.51     1211.23     10.97 o 
  11   2  10      162.20      137.80      4.97 o 
  12   2  10     1028.24     1012.28     11.48 o 
  13   2  10        6.93        5.43      1.85 o 
  14   2  10      223.26      213.58      4.01 o 
  15   2  10       22.75       24.93      2.40 o 
  16   2  10       27.73       26.44      2.76 o 
 -16   3  10        5.50        3.62      1.46 o 
 -15   3  10       20.85       16.02      3.25 o 
 -14   3  10        7.90        4.07      1.68 o 
 -13   3  10       50.35       54.30      1.91 o 
 -12   3  10       64.09       54.72      2.09 o 
 -11   3  10      196.70      204.02      2.68 o 
 -10   3  10        0.03       -0.66      1.37 o 
  -9   3  10      366.79      355.95      3.55 o 
  -8   3  10       20.19       23.14      1.24 o 
  -7   3  10        1.18        1.24      0.65 o 
  -6   3  10        0.15       -0.17      0.71 o 
  -5   3  10       12.58       13.12      0.94 o 
  -4   3  10        1.40        1.62      0.95 o 
  -3   3  10     1338.67     1349.32      8.12 o 
  -2   3  10     1644.45     1651.06      9.63 o 
  -1   3  10      829.12      799.42      4.76 o 
   0   3  10        0.99        0.63      0.46 o 
   1   3  10      124.08      120.53      2.22 o 
   2   3  10      897.24      846.73     11.06 o 
   3   3  10      147.76      136.26      3.09 o 
   4   3  10       78.87       98.54      8.05 o 
   5   3  10      393.61      379.96      5.06 o 
   6   3  10        0.12        0.53      0.45 o 
   7   3  10      657.34      628.19      5.86 o 
   8   3  10      126.12      142.80      3.15 o 
   9   3  10      230.52      224.73      3.27 o 
  10   3  10       61.37       56.69      1.74 o 
  11   3  10      107.81      115.54      2.47 o 
  12   3  10      185.36      161.17      3.32 o 
  13   3  10      112.79      116.97      3.64 o 
  14   3  10        2.63        4.49      1.40 o 
  15   3  10        0.44        1.19      1.49 o 
 -14   4  10       23.88       28.55      4.37 o 
 -13   4  10       43.41       51.99      2.07 o 
 -12   4  10       12.82        8.87      2.27 o 
 -11   4  10       30.58       28.16      1.53 o 
 -10   4  10        4.09        2.38      1.36 o 
  -9   4  10       74.05       85.41      2.41 o 
  -8   4  10       78.92       81.42      1.79 o 
  -7   4  10       99.63       96.59      1.60 o 
  -6   4  10      120.26      131.13      2.70 o 
  -5   4  10       86.02       83.40      1.89 o 
  -4   4  10       99.07      103.21      1.73 o 
  -3   4  10       13.09       15.80      0.78 o 
  -2   4  10       20.48       24.01      0.67 o 
  -1   4  10      184.83      167.41      3.38 o 
   0   4  10      165.66      157.90      3.07 o 
   1   4  10       47.76       35.56      2.27 o 
   2   4  10      555.65      565.45      9.06 o 
   3   4  10       27.08       20.89      1.88 o 
   4   4  10      365.42      379.54      4.58 o 
   5   4  10       37.15       28.98      1.95 o 
   6   4  10       29.52       37.44      2.32 o 
   7   4  10       17.69       17.69      2.17 o 
   8   4  10      207.49      225.41      5.69 o 
   9   4  10      288.94      313.16      6.06 o 
  10   4  10       64.79       58.86      3.52 o 
  11   4  10        0.11        2.53      2.80 o 
  12   4  10        0.68       -0.12      2.30 o 
  13   4  10       39.40       43.46      3.91 o 
 -11   5  10        0.47       -0.25      1.12 o 
 -10   5  10       76.35       75.54      1.95 o 
  -9   5  10       21.78       19.81      2.93 o 
  -8   5  10       74.28       70.21      1.66 o 
  -7   5  10       73.49       85.78      2.28 o 
  -6   5  10        7.91        3.81      1.37 o 
  -5   5  10        1.95        2.43      1.15 o 
  -4   5  10      101.27       96.61      1.98 o 
  -3   5  10       14.58       14.78      0.73 o 
  -2   5  10        0.00        0.25      1.25 o 
  -1   5  10      157.19      160.34      3.32 o 
   0   5  10        8.22        8.28      1.85 o 
   1   5  10      106.81      112.12      2.82 o 
   2   5  10        2.28        1.43      1.60 o 
   3   5  10       24.55       26.46      2.63 o 
   4   5  10        0.14        2.26      1.69 o 
   5   5  10       29.47       27.88      2.31 o 
   6   5  10       65.92       65.77      3.02 o 
   7   5  10       71.63       80.79      5.11 o 
   8   5  10        0.07        1.94      1.83 o 
   9   5  10        0.40        0.11      1.81 o 
  10   5  10        6.01        8.33      3.08 o 
  -6   6  10        0.45        0.17      1.28 o 
  -5   6  10       11.82        4.52      2.28 o 
  -4   6  10       41.71       41.87      2.65 o 
  -3   6  10        0.06        3.21      2.47 o 
  -2   6  10       17.52       16.10      3.75 o 
  -1   6  10       19.07       22.25      2.28 o 
   0   6  10       73.55       69.33      3.30 o 
   1   6  10       34.20       33.61      9.70 o 
   2   6  10        4.75        3.13      1.91 o 
   3   6  10        2.86        2.52      1.69 o 
   4   6  10       12.32        4.11      3.41 o 
   5   6  10        3.37        2.26      2.11 o 
 -17   0  11      717.95      722.62     17.76 o 
 -15   0  11      358.83      380.98     11.19 o 
 -13   0  11       68.79       66.83      4.88 o 
 -11   0  11      993.35     1099.26     18.78 o 
  -9   0  11     1167.27     1220.65     21.43 o 
  -7   0  11     1695.83     1560.21     24.31 o 
  -5   0  11      472.07      390.25      3.20 o 
  -3   0  11        2.80        2.68      1.41 o 
  -1   0  11     9997.25    11566.34    163.84 o 
   1   0  11     2499.36     2277.54     31.75 o 
   3   0  11      156.20      213.01      9.49 o 
   5   0  11     2249.43     2268.58     54.17 o 
   7   0  11     4343.71     4411.06    123.93 o 
   9   0  11     2336.64     2397.14     47.44 o 
  11   0  11     2710.42     2830.10     69.10 o 
  13   0  11      156.13      169.23      4.58 o 
  15   0  11        2.30        2.97      2.62 o 
  17   0  11      376.61      416.42     10.25 o 
 -18   1  11       16.82       19.87      4.87 o 
 -17   1  11        4.15        2.21      2.99 o 
 -16   1  11        3.50        0.87      2.29 o 
 -15   1  11       15.29        6.32      4.67 o 
 -14   1  11     1049.96     1029.91     37.63 o 
 -13   1  11      156.83      147.37      4.90 o 
 -12   1  11      758.18      749.22     13.25 o 
 -11   1  11        0.44        0.35      0.56 o 
 -10   1  11        2.24        2.03      1.65 o 
  -9   1  11        1.99        0.69      1.79 o 
  -8   1  11     1229.77     1164.64     10.50 o 
  -7   1  11      229.62      229.82      3.47 o 
  -6   1  11     1733.33     1815.37     27.94 o 
  -5   1  11       14.16        9.69      0.94 o 
  -4   1  11     3119.03     3295.65     29.25 o 
  -3   1  11     3264.94     3512.96     23.95 o 
  -2   1  11     3883.83     4207.48     52.84 o 
  -1   1  11        1.48        1.51      0.87 o 
   0   1  11       91.42       62.73      1.76 o 
   1   1  11      202.25      221.72      2.52 o 
   2   1  11     1023.46      984.53     14.49 o 
   3   1  11        0.11        0.34      0.65 o 
   4   1  11     2448.92     2527.63     49.22 o 
   5   1  11      309.73      280.47      5.95 o 
   6   1  11      212.06      201.55      3.47 o 
   7   1  11      254.75      234.46      3.05 o 
   8   1  11     1661.42     1634.18     21.49 o 
   9   1  11        2.66        3.58      1.21 o 
  10   1  11     1901.18     1907.70     21.32 o 
  11   1  11      418.54      412.10      6.47 o 
  12   1  11      224.18      212.24      5.21 o 
  13   1  11       88.29       83.47      2.83 o 
  14   1  11      154.12      158.31      3.73 o 
  15   1  11      220.83      211.03      4.58 o 
  16   1  11        1.11        3.30      2.49 o 
 -17   2  11       42.38       50.09      3.59 o 
 -16   2  11      122.09      114.05      4.44 o 
 -15   2  11        3.59        2.40      1.41 o 
 -14   2  11      158.78      180.66      4.54 o 
 -13   2  11      137.85      123.39      2.73 o 
 -12   2  11       53.84       50.69      1.55 o 
 -11   2  11      987.23     1017.31      7.88 o 
 -10   2  11       15.15       17.28      1.44 o 
  -9   2  11      199.84      221.48      2.70 o 
  -8   2  11       10.87       11.53      1.05 o 
  -7   2  11      178.59      176.74      2.48 o 
  -6   2  11       31.84       40.00      0.98 o 
  -5   2  11     3639.60     3784.65     26.34 o 
  -4   2  11      129.65      125.23      2.28 o 
  -3   2  11     2412.43     2473.40     13.91 o 
  -2   2  11      366.18      340.29      2.69 o 
  -1   2  11      267.90      244.70      2.02 o 
   0   2  11       39.62       33.40      2.31 o 
   1   2  11      360.96      331.84      2.81 o 
   2   2  11      142.55      120.22      1.44 o 
   3   2  11      727.98      729.45     10.49 o 
   4   2  11      307.75      315.29      6.63 o 
   5   2  11     1732.14     1715.71     21.82 o 
   6   2  11       17.37       19.88      1.05 o 
   7   2  11       14.41       12.26      1.39 o 
   8   2  11       77.70       84.32      4.09 o 
   9   2  11       59.53       60.44      1.73 o 
  10   2  11      423.37      374.13      4.48 o 
  11   2  11     1021.00     1014.92     13.42 o 
  12   2  11      102.94       99.32      2.77 o 
  13   2  11      360.54      359.21      4.73 o 
  14   2  11       55.41       67.64      2.57 o 
  15   2  11        6.45        5.57      1.89 o 
  16   2  11       48.73       45.81      3.11 o 
 -16   3  11        1.53        1.56      1.92 o 
 -15   3  11       85.78       77.69      2.94 o 
 -14   3  11       18.23        9.77      4.53 o 
 -13   3  11        3.35        2.44      1.44 o 
 -12   3  11      213.34      223.60      3.00 o 
 -11   3  11       44.70       41.51      1.99 o 
 -10   3  11      101.44      111.44      2.38 o 
  -9   3  11        5.56        5.59      1.41 o 
  -8   3  11      154.50      158.07      2.13 o 
  -7   3  11      140.93      168.95      2.31 o 
  -6   3  11      133.20      123.35      2.21 o 
  -5   3  11      260.84      257.34      2.70 o 
  -4   3  11      312.22      326.58      3.03 o 
  -3   3  11        5.46        7.52      0.73 o 
  -2   3  11      494.22      488.43      3.38 o 
  -1   3  11      760.19      760.83      4.74 o 
   0   3  11      509.58      533.73      3.32 o 
   1   3  11        0.34        0.62      0.26 o 
   2   3  11      655.34      653.46      8.74 o 
   3   3  11      139.28      136.61      6.26 o 
   4   3  11      183.02      173.06      2.88 o 
   5   3  11      157.74      158.62      2.70 o 
   6   3  11       27.77       22.65      0.78 o 
   7   3  11      335.14      342.98      2.96 o 
   8   3  11      443.86      410.88      6.44 o 
   9   3  11       76.73       75.29      2.44 o 
  10   3  11      186.60      184.90      4.10 o 
  11   3  11       87.44       78.76      1.73 o 
  12   3  11      134.83      139.79      2.81 o 
  13   3  11      127.90      115.80      2.32 o 
  14   3  11       37.46       38.65      2.52 o 
  15   3  11        3.79        0.56      1.34 o 
 -14   4  11        2.88        1.99      1.52 o 
 -13   4  11        1.00        0.47      1.24 o 
 -12   4  11       32.48       38.91      2.18 o 
 -11   4  11       27.68       27.83      1.76 o 
 -10   4  11      181.86      196.90      2.93 o 
  -9   4  11       64.05       58.98      1.94 o 
  -8   4  11       13.99       15.58      1.92 o 
  -7   4  11        6.12        8.40      1.04 o 
  -6   4  11      185.53      187.14      2.48 o 
  -5   4  11        1.31        1.27      0.87 o 
  -4   4  11       49.94       50.33      1.97 o 
  -3   4  11      119.77      116.07      1.75 o 
  -2   4  11       35.44       35.67      0.79 o 
  -1   4  11      379.02      361.70      4.17 o 
   0   4  11       12.03       11.84      1.69 o 
   1   4  11       29.71       25.53      2.24 o 
   2   4  11       18.17       22.28      2.04 o 
   3   4  11      123.92      124.33      2.98 o 
   4   4  11      210.95      200.80      3.89 o 
   5   4  11      236.33      257.90      7.90 o 
   6   4  11        2.78        1.45      1.57 o 
   7   4  11       55.10       60.10      2.81 o 
   8   4  11       33.67       37.04      3.48 o 
   9   4  11      101.77       91.39      3.68 o 
  10   4  11      172.46      191.61      5.30 o 
  11   4  11       71.63       67.55      5.48 o 
  12   4  11       47.95       58.59      3.79 o 
  13   4  11       17.59       17.30      3.58 o 
 -11   5  11        0.11        0.57      1.11 o 
 -10   5  11        2.39        2.22      1.31 o 
  -9   5  11        5.30        1.58      1.24 o 
  -8   5  11        8.74        7.93      1.67 o 
  -7   5  11       51.03       44.99      2.00 o 
  -6   5  11      122.30      122.81      2.23 o 
  -5   5  11       13.64       11.52      1.72 o 
  -4   5  11        0.22        0.37      0.51 o 
  -3   5  11      123.02      122.18      3.08 o 
  -2   5  11       10.71       11.33      2.18 o 
  -1   5  11        2.01        3.17      1.73 o 
   0   5  11      124.85      135.43      4.41 o 
   1   5  11        3.62        2.42      1.87 o 
   2   5  11      115.82      116.61      3.28 o 
   3   5  11        6.25       10.02      2.08 o 
   4   5  11        1.69        0.32      1.60 o 
   5   5  11       31.05       37.75      2.38 o 
   6   5  11       49.57       60.71      3.21 o 
   7   5  11      108.72      106.18      3.83 o 
   8   5  11        0.81       -0.06      1.67 o 
   9   5  11       12.12        9.87      3.62 o 
  10   5  11        1.24        1.17      2.24 o 
  -6   6  11       18.20       14.50      2.22 o 
  -5   6  11       19.11       21.36      4.94 o 
  -4   6  11        0.95        3.74      2.10 o 
  -3   6  11       46.08       42.82      3.37 o 
  -2   6  11        7.52        4.25      2.53 o 
  -1   6  11       29.08       36.04      3.15 o 
   0   6  11       29.40       23.17      2.51 o 
   1   6  11        1.71        1.37      1.69 o 
   2   6  11        3.08        1.73      1.85 o 
   3   6  11        0.15       -0.18      1.82 o 
   4   6  11       40.97       32.94      7.22 o 
 -18   0  12        5.51        2.93      4.74 o 
 -16   0  12      950.78     1055.84     27.07 o 
 -14   0  12      646.58      726.29     19.20 o 
 -12   0  12       41.19       53.24      6.71 o 
 -10   0  12      478.57      492.28     10.07 o 
  -8   0  12     1872.31     1888.23     30.26 o 
  -6   0  12     1326.67     1353.47     46.15 o 
  -4   0  12      709.41      694.59     10.55 o 
  -2   0  12        4.33        6.42      2.16 o 
   0   0  12     4479.97     4327.44     41.88 o 
   2   0  12     2557.05     2580.28     44.21 o 
   4   0  12       83.68       77.80      2.55 o 
   6   0  12     2738.71     2597.62    127.45 o 
   8   0  12     7456.00     7657.20    322.60 o 
  10   0  12      487.11      519.38      7.40 o 
  12   0  12      197.28      183.95      6.34 o 
  14   0  12        1.84        0.44      2.09 o 
  16   0  12      334.72      340.90      7.69 o 
 -18   1  12        8.33        9.95      4.52 o 
 -17   1  12      110.91      126.40      5.53 o 
 -16   1  12       10.32        7.76      3.18 o 
 -15   1  12       59.65       57.61      4.03 o 
 -14   1  12        0.28        0.05      2.37 o 
 -13   1  12      385.91      416.56     12.01 o 
 -12   1  12       21.75       22.53      3.34 o 
 -11   1  12      188.38      190.26      4.95 o 
 -10   1  12       45.02       33.61      2.93 o 
  -9   1  12     1147.91     1117.18     10.98 o 
  -8   1  12       34.80       40.43      1.95 o 
  -7   1  12     2160.67     2176.99     15.21 o 
  -6   1  12      718.52      676.15      7.45 o 
  -5   1  12      527.32      556.77      3.92 o 
  -4   1  12      378.30      388.19      4.07 o 
  -3   1  12     2265.85     2356.21     23.24 o 
  -2   1  12       69.02       57.96      1.60 o 
  -1   1  12     1125.46      928.83      8.02 o 
   0   1  12       11.17       10.56      1.15 o 
   1   1  12      305.51      240.13      2.47 o 
   2   1  12        0.27        0.89      0.64 o 
   3   1  12     3043.25     3223.69     53.25 o 
   4   1  12       16.12       11.03      1.20 o 
   5   1  12     1090.65     1109.23     18.33 o 
   6   1  12      686.78      673.66     15.14 o 
   7   1  12     1472.75     1509.12     25.97 o 
   8   1  12     1446.72     1432.18     29.83 o 
   9   1  12     2234.93     2263.07     36.00 o 
  10   1  12      593.98      613.87      6.59 o 
  11   1  12      109.12      100.57      2.45 o 
  12   1  12        2.14        3.83      1.43 o 
  13   1  12        2.45        3.49      1.74 o 
  14   1  12      282.05      289.97      4.70 o 
  15   1  12      427.40      445.20      6.31 o 
  16   1  12       29.39       27.71      2.77 o 
 -17   2  12       55.83       48.38     20.51 o 
 -16   2  12       24.82       24.59      3.87 o 
 -15   2  12        4.90        6.18      2.15 o 
 -14   2  12      185.35      172.49      8.64 o 
 -13   2  12       68.86       71.74     13.34 o 
 -12   2  12      206.06      199.52      3.01 o 
 -11   2  12        2.11        2.57      1.06 o 
 -10   2  12      534.22      555.72      5.88 o 
  -9   2  12        0.07        0.56      1.00 o 
  -8   2  12       19.01       20.01      1.06 o 
  -7   2  12      363.93      358.84      3.16 o 
  -6   2  12     1953.88     2047.20     14.17 o 
  -5   2  12       25.66       34.20      4.32 o 
  -4   2  12     3974.63     4144.76     26.16 o 
  -3   2  12      497.46      593.80      3.83 o 
  -2   2  12      602.55      571.13      4.06 o 
  -1   2  12      136.06      115.77      1.62 o 
   0   2  12      370.84      347.38      3.35 o 
   1   2  12       19.07       24.74      1.31 o 
   2   2  12      711.72      713.49      7.02 o 
   3   2  12       83.99       70.84      2.43 o 
   4   2  12      562.44      533.57     10.76 o 
   5   2  12      645.26      628.48     11.10 o 
   6   2  12     1889.40     1838.52     20.10 o 
   7   2  12      314.46      309.18      8.46 o 
   8   2  12        6.65        6.80      1.11 o 
   9   2  12        2.72        3.91      1.19 o 
  10   2  12       10.24       10.47      1.58 o 
  11   2  12      177.61      168.07      3.09 o 
  12   2  12      782.82      811.32     13.61 o 
  13   2  12       39.43       40.27      2.73 o 
  14   2  12        2.84        4.26      2.06 o 
  15   2  12        2.03        2.21      1.71 o 
 -16   3  12        0.02        0.80      1.91 o 
 -15   3  12        6.33        2.62      1.29 o 
 -14   3  12       89.57       91.35      2.29 o 
 -13   3  12       95.96      112.67      2.61 o 
 -12   3  12       19.78       15.01      2.75 o 
 -11   3  12      176.12      190.67      3.29 o 
 -10   3  12        2.04        2.22      1.37 o 
  -9   3  12      136.03      147.56      2.40 o 
  -8   3  12      100.16       78.78      1.59 o 
  -7   3  12      180.05      185.86      2.10 o 
  -6   3  12       60.34       56.78      1.23 o 
  -5   3  12      278.30      282.56      3.28 o 
  -4   3  12        9.85       11.71      0.82 o 
  -3   3  12      707.37      666.65      4.50 o 
  -2   3  12      124.08      115.64      1.48 o 
  -1   3  12      318.49      309.87      2.46 o 
   0   3  12       32.30       33.63      5.29 o 
   1   3  12      119.99      137.91      9.67 o 
   2   3  12      642.36      619.16      4.72 o 
   3   3  12      290.53      284.42      4.20 o 
   4   3  12       22.57       39.57      7.23 o 
   5   3  12       24.11       19.36      0.84 o 
   6   3  12        0.61        1.58      0.65 o 
   7   3  12      246.29      217.56      2.47 o 
   8   3  12      171.74      178.83      2.14 o 
   9   3  12      473.57      472.55      7.12 o 
  10   3  12      134.01      138.59      2.17 o 
  11   3  12      166.06      181.43      3.34 o 
  12   3  12       54.20       45.80      2.81 o 
  13   3  12       82.62       84.25      4.42 o 
  14   3  12       37.09       32.41      1.81 o 
 -14   4  12       49.81       55.33      2.52 o 
 -13   4  12        2.71        0.87      1.48 o 
 -12   4  12        7.93       10.30      2.27 o 
 -11   4  12        0.61        1.01      1.13 o 
 -10   4  12        4.16        3.47      2.08 o 
  -9   4  12      161.14      178.53      3.15 o 
  -8   4  12      207.09      206.85      3.06 o 
  -7   4  12       38.50       41.56      1.45 o 
  -6   4  12       21.99       28.67      1.33 o 
  -5   4  12       76.53       81.36      2.03 o 
  -4   4  12        4.15        5.83      0.70 o 
  -3   4  12       61.58       57.14      1.34 o 
  -2   4  12       89.83       90.87      1.49 o 
  -1   4  12       18.15       18.17      2.56 o 
   0   4  12      174.41      173.76      3.56 o 
   1   4  12        5.72        6.12      1.61 o 
   2   4  12       28.42       22.17      2.17 o 
   3   4  12        5.10        4.94      1.68 o 
   4   4  12       78.71       87.58      3.65 o 
   5   4  12      378.29      377.10      5.17 o 
   6   4  12        5.02        6.63      1.94 o 
   7   4  12       15.61       15.72      2.31 o 
   8   4  12      144.91      153.67      4.73 o 
   9   4  12       33.66       45.93      3.75 o 
  10   4  12      365.74      347.24      7.32 o 
  11   4  12       34.89       39.32      3.45 o 
  12   4  12        3.74        7.17      3.90 o 
 -11   5  12       19.58       11.50      5.06 o 
 -10   5  12        0.19        0.20      1.10 o 
  -9   5  12        2.32        0.48      1.20 o 
  -8   5  12       41.90       48.65      1.82 o 
  -7   5  12        2.63        1.80      0.97 o 
  -6   5  12       22.70       16.25      2.11 o 
  -5   5  12       95.76       81.28      2.98 o 
  -4   5  12        6.76        5.53      2.06 o 
  -3   5  12      113.76      107.93      3.14 o 
  -2   5  12       13.13       14.16      1.98 o 
  -1   5  12        0.76        0.61      1.42 o 
   0   5  12       86.18       90.40      3.08 o 
   1   5  12       29.26       40.39      2.52 o 
   2   5  12      215.72      230.59      7.24 o 
   3   5  12       23.82       23.76      2.36 o 
   4   5  12        0.55        0.28      1.66 o 
   5   5  12        8.38        5.87      3.09 o 
   6   5  12       25.02       32.70      2.53 o 
   7   5  12       33.74       43.20      2.81 o 
   8   5  12       83.41       80.43      3.96 o 
   9   5  12        3.70        3.23      2.38 o 
  -5   6  12        0.22       -1.47      2.93 o 
  -4   6  12        4.71       10.09      2.60 o 
  -3   6  12        1.04        2.38      2.42 o 
  -2   6  12       25.00       20.76      2.37 o 
  -1   6  12       12.44       17.13      2.31 o 
   0   6  12       15.42       16.25      2.85 o 
   1   6  12        0.16        0.04      1.48 o 
   2   6  12        2.04        0.36      1.61 o 
   3   6  12        3.35        1.32      1.93 o 
 -17   0  13       95.25       83.92      7.19 o 
 -15   0  13      414.33      454.27     12.75 o 
 -13   0  13      125.12      132.90      6.34 o 
 -11   0  13      754.93      764.27     14.38 o 
  -9   0  13     2750.77     2734.79     41.99 o 
  -7   0  13      763.52      724.70      8.61 o 
  -5   0  13     1396.20     1332.62     11.92 o 
  -3   0  13      132.45      157.57      3.86 o 
  -1   0  13      998.46      980.31     17.50 o 
   1   0  13     8202.38     9175.38    250.18 o 
   3   0  13      145.54      124.26      5.85 o 
   5   0  13       32.54       32.26      3.36 o 
   7   0  13     5609.52     5729.65    208.11 o 
   9   0  13       17.33       17.28      2.07 o 
  11   0  13       51.90       49.93      3.56 o 
  13   0  13      380.76      360.79      6.81 o 
  15   0  13      145.67      149.24      5.77 o 
 -17   1  13        6.57        4.98      4.10 o 
 -16   1  13      172.47      186.37      8.73 o 
 -15   1  13        6.99        9.98      3.13 o 
 -14   1  13      341.88      338.58      7.13 o 
 -13   1  13       85.42       82.98      4.75 o 
 -12   1  13      384.27      380.66      6.82 o 
 -11   1  13       60.17       59.97      2.62 o 
 -10   1  13       47.86       53.14      2.33 o 
  -9   1  13      140.50      132.46      3.27 o 
  -8   1  13     1355.20     1358.93     12.78 o 
  -7   1  13      403.40      421.89      4.21 o 
  -6   1  13     2521.60     2636.31     30.00 o 
  -5   1  13     1077.73     1073.29      6.67 o 
  -4   1  13      317.69      296.82      3.49 o 
  -3   1  13      309.09      310.46      3.46 o 
  -2   1  13     1593.18     1520.36     12.58 o 
  -1   1  13      557.21      528.00      5.14 o 
   0   1  13      871.93      814.46      6.62 o 
   1   1  13      319.82      283.90      3.00 o 
   2   1  13      271.88      268.20      2.79 o 
   3   1  13        3.90        3.62      1.14 o 
   4   1  13     3186.85     3155.39     57.85 o 
   5   1  13     1891.26     1840.23     33.17 o 
   6   1  13     1487.81     1474.00     32.64 o 
   7   1  13     1420.34     1431.58     27.46 o 
   8   1  13       74.23       82.20      2.34 o 
   9   1  13      205.35      201.15      3.11 o 
  10   1  13       38.90       43.11      1.95 o 
  11   1  13      163.31      161.40      3.23 o 
  12   1  13        2.19        2.69      1.53 o 
  13   1  13       60.65       68.68      2.96 o 
  14   1  13      267.47      261.06      4.52 o 
  15   1  13       51.78       53.88      2.81 o 
  16   1  13      151.59      162.81      3.95 o 
 -17   2  13       27.35       27.35      3.29 o 
 -16   2  13       39.36       45.48      3.78 o 
 -15   2  13       20.13       24.43      3.14 o 
 -14   2  13       31.22       38.18      1.72 o 
 -13   2  13       62.69       57.28      2.83 o 
 -12   2  13        2.04        3.17      0.93 o 
 -11   2  13      645.72      665.26      7.87 o 
 -10   2  13       35.27       38.20      2.48 o 
  -9   2  13      229.21      259.10      4.94 o 
  -8   2  13       39.24       39.74      2.23 o 
  -7   2  13      181.24      178.29      2.28 o 
  -6   2  13       40.52       44.81      1.29 o 
  -5   2  13     1684.07     1612.76     10.21 o 
  -4   2  13      292.35      319.52      3.42 o 
  -3   2  13     1607.20     1557.72      9.07 o 
  -2   2  13        8.05        9.48      0.73 o 
  -1   2  13      124.54      121.73      1.45 o 
   0   2  13      670.98      638.28      5.43 o 
   1   2  13      499.09      505.17      5.95 o 
   2   2  13        0.18        1.54      0.59 o 
   3   2  13      626.55      624.55     17.02 o 
   4   2  13      639.35      642.26     14.98 o 
   5   2  13     3943.09     3975.52     69.28 o 
   6   2  13     1176.46     1116.76     16.39 o 
   7   2  13      229.39      215.07      4.71 o 
   8   2  13      447.30      422.09      9.74 o 
   9   2  13      285.12      253.94      5.97 o 
  10   2  13        5.33        5.74      1.35 o 
  11   2  13      290.15      306.38      4.27 o 
  12   2  13      338.41      345.76      4.63 o 
  13   2  13      318.72      322.10      4.77 o 
  14   2  13        3.48        2.82      1.64 o 
  15   2  13       65.63       69.70      2.75 o 
 -15   3  13        1.09        1.09      2.58 o 
 -14   3  13       20.88       18.12      6.67 o 
 -13   3  13       11.81       10.43      2.74 o 
 -12   3  13      124.97      145.49      5.45 o 
 -11   3  13       24.51       24.44      2.04 o 
 -10   3  13      214.51      226.65      3.33 o 
  -9   3  13      210.86      192.28      3.40 o 
  -8   3  13      343.89      336.43      3.04 o 
  -7   3  13       53.78       50.97      1.37 o 
  -6   3  13      223.02      192.16      2.29 o 
  -5   3  13        7.20        6.94      0.97 o 
  -4   3  13      180.30      178.47      2.00 o 
  -3   3  13      251.41      235.02      2.19 o 
  -2   3  13      337.27      352.09      2.73 o 
  -1   3  13       51.53       45.42      0.93 o 
   0   3  13       54.44       59.75      1.12 o 
   1   3  13        3.96        3.22      0.58 o 
   2   3  13      141.21      144.93      6.08 o 
   3   3  13     1507.74     1485.92     20.29 o 
   4   3  13      550.71      554.40      4.96 o 
   5   3  13        6.78        4.86      0.54 o 
   6   3  13       82.68       74.09      1.85 o 
   7   3  13      103.49       90.33      1.78 o 
   8   3  13      237.96      220.88      2.82 o 
   9   3  13      298.00      310.65      3.19 o 
  10   3  13      426.06      439.41      7.62 o 
  11   3  13        7.83        6.98      1.04 o 
  12   3  13       19.12       22.99      1.95 o 
  13   3  13        0.15        0.60      1.38 o 
  14   3  13       11.78        6.34      2.17 o 
 -13   4  13       19.06       19.33      7.14 o 
 -12   4  13       56.81       63.27      3.02 o 
 -11   4  13        1.40        2.19      1.39 o 
 -10   4  13       16.15       11.93      1.67 o 
  -9   4  13       97.06       94.83      2.78 o 
  -8   4  13       34.68       39.91      1.91 o 
  -7   4  13      172.77      164.59      2.38 o 
  -6   4  13        3.88        8.56      1.27 o 
  -5   4  13      165.09      168.44      2.26 o 
  -4   4  13        0.02       -0.16      0.52 o 
  -3   4  13        0.82        0.80      0.72 o 
  -2   4  13        6.85        4.10      0.59 o 
  -1   4  13       18.26       18.17      1.65 o 
   0   4  13      140.38      133.32      3.20 o 
   1   4  13       21.12       18.45      1.81 o 
   2   4  13        0.74       -0.51      1.34 o 
   3   4  13       13.33       11.08      2.36 o 
   4   4  13      185.19      189.12      4.07 o 
   5   4  13       30.18       36.72      3.11 o 
   6   4  13       45.10       45.27      2.73 o 
   7   4  13      407.26      432.52      7.30 o 
   8   4  13       22.09       19.97      3.14 o 
   9   4  13      209.70      201.98      5.47 o 
  10   4  13      143.55      149.88      7.34 o 
  11   4  13       97.26       97.37      6.46 o 
  12   4  13       54.86       50.76      5.07 o 
 -10   5  13       26.00        5.86      4.61 o 
  -9   5  13        2.76        2.55      1.44 o 
  -8   5  13       17.79       17.42      2.63 o 
  -7   5  13        1.71        1.25      1.13 o 
  -6   5  13        7.86        5.14      1.48 o 
  -5   5  13       11.11        8.92      1.93 o 
  -4   5  13       36.14       25.96      2.25 o 
  -3   5  13       26.09       26.41      2.18 o 
  -2   5  13        1.30        1.88      1.80 o 
  -1   5  13        2.55        2.30      1.58 o 
   0   5  13       20.88       28.28      2.22 o 
   1   5  13       17.92       22.23      2.48 o 
   2   5  13       92.01       97.80      3.07 o 
   3   5  13       55.10       58.41      3.17 o 
   4   5  13        1.75        5.31      2.07 o 
   5   5  13        8.86       10.14      2.51 o 
   6   5  13       52.57       47.05      8.86 o 
   7   5  13       47.69       35.85      8.35 o 
   8   5  13      193.53      201.79      5.86 o 
  -3   6  13       14.46        8.51      7.28 o 
  -2   6  13       19.30       25.64      2.86 o 
  -1   6  13       33.43       41.27      6.02 o 
   0   6  13       57.22       53.00      3.80 o 
   1   6  13        1.50        1.01      2.28 o 
 -16   0  14      506.20      502.43     18.92 o 
 -14   0  14      339.95      372.27     14.35 o 
 -12   0  14        1.33       -0.99      4.68 o 
 -10   0  14     1316.47     1345.65     22.90 o 
  -8   0  14     3508.53     3575.59     40.35 o 
  -6   0  14      923.52      857.93      6.69 o 
  -4   0  14      235.85      199.41      4.77 o 
  -2   0  14      148.29      117.19      2.84 o 
   0   0  14     2191.05     2180.66     21.53 o 
   2   0  14     2852.85     2754.02     43.71 o 
   4   0  14      787.10      760.98     18.03 o 
   6   0  14      129.60      121.72      4.09 o 
   8   0  14     1083.94     1044.06     43.96 o 
  10   0  14       60.20       69.24      2.99 o 
  12   0  14       89.64      100.40      5.20 o 
  14   0  14      265.08      266.72      7.15 o 
  16   0  14       54.33       53.33      8.18 o 
 -17   1  14       83.96      106.11      5.59 o 
 -16   1  14        4.89        5.62      3.28 o 
 -15   1  14       75.33       81.87      4.49 o 
 -14   1  14       10.21       13.53      3.74 o 
 -13   1  14      494.21      504.70      9.61 o 
 -12   1  14       16.85       15.99      2.67 o 
 -11   1  14      408.78      407.45      6.59 o 
 -10   1  14       86.38       81.12      3.03 o 
  -9   1  14      362.28      338.77      4.67 o 
  -8   1  14       18.30       15.81      1.98 o 
  -7   1  14     1825.67     1841.68     11.99 o 
  -6   1  14     1493.31     1516.97      9.98 o 
  -5   1  14      127.71      111.42      1.69 o 
  -4   1  14       44.45       39.05      1.15 o 
  -3   1  14      306.08      328.10      3.03 o 
  -2   1  14     1645.86     1632.40     13.54 o 
  -1   1  14     3165.97     3056.74     24.83 o 
   0   1  14       86.80       83.57      1.68 o 
   1   1  14      197.71      152.27      2.41 o 
   2   1  14      413.77      383.72      6.60 o 
   3   1  14      825.55      828.60     17.29 o 
   4   1  14      660.11      600.17      8.50 o 
   5   1  14     1712.33     1721.76     30.00 o 
   6   1  14       58.39       62.94      1.69 o 
   7   1  14       61.58       59.38      2.20 o 
   8   1  14        0.07       -0.21      1.04 o 
   9   1  14      204.92      207.56      3.92 o 
  10   1  14        4.55        2.62      1.38 o 
  11   1  14      355.65      344.24      9.07 o 
  12   1  14        7.90        6.77      1.72 o 
  13   1  14        1.64        2.68      2.22 o 
  14   1  14      120.48      126.37      3.92 o 
  15   1  14      406.52      437.61      6.91 o 
 -16   2  14       33.13       32.71      3.63 o 
 -15   2  14        1.07       -1.66      2.86 o 
 -14   2  14       91.89       99.57      4.09 o 
 -13   2  14        9.86       11.60      2.36 o 
 -12   2  14      126.00      129.18      3.63 o 
 -11   2  14       47.72       42.42      2.90 o 
 -10   2  14      467.66      493.03      8.27 o 
  -9   2  14        0.02        0.48      1.52 o 
  -8   2  14       83.61       73.43      1.92 o 
  -7   2  14       19.93       19.64      0.93 o 
  -6   2  14       12.85       13.52      0.83 o 
  -5   2  14      142.35      138.30      1.90 o 
  -4   2  14     2136.28     2190.80     14.01 o 
  -3   2  14        1.88        3.73      0.77 o 
  -2   2  14      542.00      557.38      4.14 o 
  -1   2  14       55.35       39.83      1.52 o 
   0   2  14       13.72       12.74      1.07 o 
   1   2  14     1095.98     1081.36     12.17 o 
   2   2  14     1636.30     1633.78     27.44 o 
   3   2  14      286.34      312.35      5.21 o 
   4   2  14     2909.41     2889.31     48.69 o 
   5   2  14      128.56      131.90      3.16 o 
   6   2  14      171.70      153.36      2.41 o 
   7   2  14        8.09        5.87      1.15 o 
   8   2  14       27.07       28.97      1.95 o 
   9   2  14      278.27      277.71      5.85 o 
  10   2  14       11.70        6.66      1.45 o 
  11   2  14       31.66       30.31      2.04 o 
  12   2  14      347.07      350.80      7.23 o 
  13   2  14      188.23      193.42      4.25 o 
  14   2  14       88.99       97.70      3.23 o 
  15   2  14       15.22       18.11      2.13 o 
 -15   3  14        1.65        2.07      2.40 o 
 -14   3  14      115.29      124.53      4.39 o 
 -13   3  14       45.07       46.19      8.59 o 
 -12   3  14        2.02        2.37      1.22 o 
 -11   3  14      322.92      343.70      4.80 o 
 -10   3  14       27.03       27.21      2.49 o 
  -9   3  14      313.14      302.54      4.92 o 
  -8   3  14       10.21       10.09      1.05 o 
  -7   3  14      143.01      127.74      2.08 o 
  -6   3  14       53.92       56.02      1.90 o 
  -5   3  14       56.68       63.72      1.43 o 
  -4   3  14      118.93      109.55      1.63 o 
  -3   3  14      141.40      146.60      1.74 o 
  -2   3  14       67.10       63.68      1.07 o 
  -1   3  14      119.20      128.25      1.61 o 
   0   3  14        5.55        9.61      2.03 o 
   1   3  14      130.09      136.98      4.73 o 
   2   3  14     2588.54     2665.22     36.05 o 
   3   3  14     1563.89     1586.16     16.35 o 
   4   3  14       51.99       36.14      1.76 o 
   5   3  14      268.19      267.02      2.85 o 
   6   3  14     1303.33     1280.53     17.82 o 
   7   3  14       29.00       27.02      1.22 o 
   8   3  14       49.83       64.29      2.26 o 
   9   3  14      312.55      297.96      3.59 o 
  10   3  14      319.19      307.39      6.79 o 
  11   3  14      119.61      130.01      2.64 o 
  12   3  14       18.83       21.83      2.82 o 
  13   3  14       25.64       21.58      3.31 o 
 -13   4  14       14.11        9.49      4.12 o 
 -12   4  14       52.68       47.10      8.45 o 
 -11   4  14      112.12      108.80      3.40 o 
 -10   4  14       72.53       68.09      2.16 o 
  -9   4  14       31.84       32.45      1.44 o 
  -8   4  14      122.10      104.45      2.78 o 
  -7   4  14       37.52       32.44      1.93 o 
  -6   4  14      137.40      143.56      2.36 o 
  -5   4  14      240.39      242.75      2.72 o 
  -4   4  14        2.16        0.35      0.89 o 
  -3   4  14        3.33        5.79      0.69 o 
  -2   4  14        0.73        1.35      0.57 o 
  -1   4  14        0.38        0.46      0.27 o 
   0   4  14      239.65      237.18      4.25 o 
   1   4  14      394.61      417.31      6.77 o 
   2   4  14       75.39       68.16      2.67 o 
   3   4  14        5.25        5.04      1.80 o 
   4   4  14       13.46       13.67      2.14 o 
   5   4  14        1.31        2.57      1.73 o 
   6   4  14      489.73      536.24     11.59 o 
   7   4  14       83.82       91.60      3.76 o 
   8   4  14       12.15       14.69      3.11 o 
   9   4  14        4.27        4.20      2.56 o 
  10   4  14        1.02        2.67      3.17 o 
  11   4  14       60.64       62.09      5.77 o 
 -10   5  14        0.12        0.30      1.25 o 
  -9   5  14       11.29        5.23      2.42 o 
  -8   5  14       16.09       13.92      3.55 o 
  -7   5  14       27.49       28.41      3.25 o 
  -6   5  14       28.40       20.18      2.10 o 
  -5   5  14       12.83        9.04      2.26 o 
  -4   5  14        0.02        1.22      1.79 o 
  -3   5  14        3.95        5.05      2.19 o 
  -2   5  14       26.35       22.07      2.68 o 
  -1   5  14        2.49        1.42      2.48 o 
   0   5  14        0.03       -0.19      1.79 o 
   1   5  14       59.23       63.55      3.00 o 
   2   5  14       21.37       24.78      5.68 o 
   3   5  14       32.06       22.68      5.63 o 
   4   5  14       39.17       45.62      4.31 o 
   5   5  14       48.96       46.79      4.93 o 
   6   5  14        8.22        6.39      2.60 o 
   7   5  14      145.25      148.93      4.50 o 
   8   5  14      108.93      111.10      4.01 o 
 -17   0  15       49.02       49.40      6.91 o 
 -15   0  15      334.12      330.96     11.03 o 
 -13   0  15      155.01      168.85      7.28 o 
 -11   0  15      171.52      150.60      6.32 o 
  -9   0  15     3247.08     3339.87     41.62 o 
  -7   0  15      917.70      889.00     12.23 o 
  -5   0  15       44.11       41.93      2.93 o 
  -3   0  15      361.67      328.76      6.49 o 
  -1   0  15      549.97      478.96     12.15 o 
   1   0  15     2263.43     2304.19     60.30 o 
   3   0  15      422.48      404.54     11.22 o 
   5   0  15     1025.81     1011.65     45.31 o 
   7   0  15      544.48      534.83     15.52 o 
   9   0  15     1282.14     1274.55     49.39 o 
  11   0  15       51.35       51.44      3.06 o 
  13   0  15      165.87      169.53      4.95 o 
  15   0  15      239.44      245.56     15.03 o 
 -17   1  15       22.55       27.28      5.20 o 
 -16   1  15       84.43      102.42      5.34 o 
 -15   1  15        4.00        4.68      2.52 o 
 -14   1  15      111.43      114.58      3.95 o 
 -13   1  15        0.51        2.48      2.12 o 
 -12   1  15      712.32      689.71      9.19 o 
 -11   1  15       56.66       59.69      2.87 o 
 -10   1  15      287.08      288.59      4.66 o 
  -9   1  15      346.74      329.35      5.05 o 
  -8   1  15      160.31      153.44      3.29 o 
  -7   1  15       83.33       98.18      1.67 o 
  -6   1  15     1344.41     1327.66      8.34 o 
  -5   1  15      647.98      659.47      5.71 o 
  -4   1  15      205.03      218.84      2.46 o 
  -3   1  15      675.07      689.62      6.24 o 
  -2   1  15      227.68      214.47      4.03 o 
  -1   1  15     1599.67     1540.66     13.59 o 
   0   1  15     1154.28     1066.72      7.93 o 
   1   1  15     1294.55     1213.09     14.63 o 
   2   1  15       18.93       17.60      1.13 o 
   3   1  15      202.45      191.74      3.26 o 
   4   1  15      531.92      520.21     10.57 o 
   5   1  15       27.25       25.44      1.62 o 
   6   1  15      937.04      887.11     17.06 o 
   7   1  15      184.72      185.20      4.09 o 
   8   1  15        8.45       10.10      1.58 o 
   9   1  15        0.30        1.02      1.23 o 
  10   1  15      133.25      149.78      4.12 o 
  11   1  15        0.72       -1.21      1.46 o 
  12   1  15      162.81      152.34      3.36 o 
  13   1  15       90.41       82.54      2.96 o 
  14   1  15       34.94       35.62      2.49 o 
  15   1  15      278.89      291.45      4.94 o 
 -16   2  15       96.42      100.01      5.19 o 
 -15   2  15       61.18       63.76      3.57 o 
 -14   2  15        0.01        0.60      2.03 o 
 -13   2  15      249.30      244.39      6.13 o 
 -12   2  15       45.36       54.30      5.49 o 
 -11   2  15      537.25      524.57      7.37 o 
 -10   2  15       13.05       19.57      2.15 o 
  -9   2  15       91.20       95.62      2.97 o 
  -8   2  15        7.03        7.84      0.61 o 
  -7   2  15      115.88      104.51      1.40 o 
  -6   2  15       63.10       59.54      1.30 o 
  -5   2  15      495.82      490.79      3.92 o 
  -4   2  15      321.47      296.22      2.78 o 
  -3   2  15     1519.73     1524.85     10.33 o 
  -2   2  15       77.08       72.15      1.40 o 
  -1   2  15      101.18      105.09      2.08 o 
   0   2  15      700.92      681.70      5.71 o 
   1   2  15     1278.55     1302.78     11.63 o 
   2   2  15       30.17       32.17      1.33 o 
   3   2  15     1720.32     1756.62     32.78 o 
   4   2  15      596.84      577.53      8.16 o 
   5   2  15        7.08        3.89      1.33 o 
   6   2  15       76.84       68.66      1.93 o 
   7   2  15      499.80      493.33      8.98 o 
   8   2  15       80.33       71.90      2.13 o 
   9   2  15       66.08       73.23      2.23 o 
  10   2  15        5.51        5.90      1.74 o 
  11   2  15        3.59        2.58      1.51 o 
  12   2  15      281.50      303.37      7.09 o 
  13   2  15      533.71      558.24      9.35 o 
  14   2  15       25.04       35.53      2.47 o 
 -15   3  15        3.09        4.51      3.17 o 
 -14   3  15        6.71        4.42      2.98 o 
 -13   3  15       85.97       89.59      3.91 o 
 -12   3  15      164.88      175.50      4.49 o 
 -11   3  15       74.35       58.68      3.93 o 
 -10   3  15      212.92      198.87      5.08 o 
  -9   3  15      109.53      106.97      3.20 o 
  -8   3  15       27.55       27.78      3.37 o 
  -7   3  15      410.62      378.60      3.51 o 
  -6   3  15      101.82      116.26      1.82 o 
  -5   3  15       37.47       36.93      1.37 o 
  -4   3  15      121.37      111.55      1.64 o 
  -3   3  15       44.46       44.18      1.17 o 
  -2   3  15      186.31      185.81      1.87 o 
  -1   3  15      600.12      611.21      4.47 o 
   0   3  15      469.38      499.77      4.04 o 
   1   3  15      227.00      247.17      2.47 o 
   2   3  15      833.71      844.02      6.50 o 
   3   3  15        0.58        1.59      1.52 o 
   4   3  15      388.48      395.77      4.28 o 
   5   3  15       18.76       15.25      1.07 o 
   6   3  15       20.16       19.67      0.98 o 
   7   3  15      154.04      133.73      3.05 o 
   8   3  15       68.96       66.20      1.98 o 
   9   3  15       73.63       75.75      1.99 o 
  10   3  15      320.11      320.60      8.08 o 
  11   3  15       87.07       82.62      2.89 o 
  12   3  15      224.95      245.46      6.57 o 
  13   3  15        5.70        4.88      3.22 o 
 -13   4  15       40.37       43.66      3.35 o 
 -12   4  15       19.99       13.45      5.04 o 
 -11   4  15       17.80       15.54      2.32 o 
 -10   4  15       10.64       11.07      3.01 o 
  -9   4  15       90.74       84.93      2.36 o 
  -8   4  15       33.52       32.85      1.63 o 
  -7   4  15       85.00       88.14      2.59 o 
  -6   4  15       28.02       28.08      1.61 o 
  -5   4  15       15.80       22.13      1.45 o 
  -4   4  15       49.95       52.60      1.35 o 
  -3   4  15       16.04       17.36      0.95 o 
  -2   4  15        0.77        0.67      0.61 o 
  -1   4  15      460.95      433.11      4.91 o 
   0   4  15      674.18      691.60      7.85 o 
   1   4  15      313.61      300.85      4.62 o 
   2   4  15        1.42        2.56      1.74 o 
   3   4  15        2.95        3.88      2.12 o 
   4   4  15      424.89      432.68      6.37 o 
   5   4  15        6.23        7.44      2.41 o 
   6   4  15      184.47      180.67      5.11 o 
   7   4  15       60.41       72.93      4.35 o 
   8   4  15      106.07      107.22      4.19 o 
   9   4  15       12.20       13.09      3.77 o 
  10   4  15        2.82        0.35      2.83 o 
  -9   5  15        8.06        5.80      1.79 o 
  -8   5  15       52.27       61.84      4.48 o 
  -7   5  15        7.59        8.71      2.05 o 
  -6   5  15        0.52        0.03      1.90 o 
  -5   5  15       24.86       27.38      2.54 o 
  -4   5  15        0.51        0.31      1.73 o 
  -3   5  15       11.26       10.59      2.29 o 
  -2   5  15      105.43      109.85      3.27 o 
  -1   5  15       49.57       42.34     14.26 o 
   0   5  15       62.36       62.73      3.01 o 
   1   5  15       27.67       18.40      5.57 o 
   2   5  15       34.70       22.43      6.36 o 
   3   5  15       54.56       63.39      3.01 o 
   4   5  15       82.74       78.42      4.07 o 
   5   5  15        5.58        9.17      2.31 o 
   6   5  15        0.35        0.61      2.26 o 
   7   5  15       15.63       12.14      2.97 o 
 -16   0  16      178.50      175.28      8.91 o 
 -14   0  16      586.21      636.03     15.51 o 
 -12   0  16       17.52       16.77      3.46 o 
 -10   0  16      174.71      174.84      7.56 o 
  -8   0  16     2705.85     2754.32     31.53 o 
  -6   0  16      117.20      103.31      1.77 o 
  -4   0  16       67.18       77.66      3.52 o 
  -2   0  16     1393.39     1294.78     17.99 o 
   0   0  16      129.24      124.41      5.50 o 
   2   0  16     2600.98     2583.39    129.29 o 
   4   0  16      355.41      321.56     13.96 o 
   6   0  16      195.09      210.76     18.17 o 
   8   0  16      285.56      332.53     18.15 o 
  10   0  16      245.96      266.00      5.34 o 
  12   0  16       74.81       81.43      6.98 o 
  14   0  16      230.55      239.80      7.10 o 
 -16   1  16        2.99        2.54      3.54 o 
 -15   1  16      173.30      183.32      7.43 o 
 -14   1  16       62.50       77.31      4.74 o 
 -13   1  16      360.19      336.14      5.96 o 
 -12   1  16       24.10       25.77      2.99 o 
 -11   1  16      512.45      531.33     11.76 o 
 -10   1  16      323.38      316.02      5.41 o 
  -9   1  16       18.33       15.10      2.06 o 
  -8   1  16      124.59      108.36      2.84 o 
  -7   1  16      273.94      270.90      2.89 o 
  -6   1  16      121.32      129.59      1.83 o 
  -5   1  16      223.43      220.29      2.91 o 
  -4   1  16        8.31        8.75      1.62 o 
  -3   1  16       84.75       82.54      1.88 o 
  -2   1  16      681.37      657.63      7.97 o 
  -1   1  16     2748.55     2731.33     23.68 o 
   0   1  16       25.14       29.05      2.19 o 
   1   1  16     1783.13     1656.29     12.68 o 
   2   1  16     1327.03     1282.42     22.62 o 
   3   1  16      418.77      410.20      8.65 o 
   4   1  16      184.94      209.98      4.48 o 
   5   1  16      523.21      545.85     17.29 o 
   6   1  16      552.34      514.64     14.61 o 
   7   1  16      722.84      695.57     16.51 o 
   8   1  16       89.48      100.53      3.37 o 
   9   1  16        1.64        0.49      1.43 o 
  10   1  16        1.50        0.73      1.20 o 
  11   1  16      242.30      241.70      3.92 o 
  12   1  16       17.38       22.44      2.42 o 
  13   1  16       93.72       88.05      3.50 o 
  14   1  16       75.35       66.56      3.30 o 
 -16   2  16       17.11       12.50      3.43 o 
 -15   2  16       45.57       45.30      3.80 o 
 -14   2  16      291.16      273.16      6.28 o 
 -13   2  16       32.57       29.84      3.03 o 
 -12   2  16      418.28      416.17      6.95 o 
 -11   2  16        1.00       -0.19      1.80 o 
 -10   2  16       14.05       21.58      2.86 o 
  -9   2  16       86.36       84.46      3.49 o 
  -8   2  16       15.66       18.16      1.02 o 
  -7   2  16        6.24        4.97      0.85 o 
  -6   2  16       26.54       24.08      1.05 o 
  -5   2  16      344.88      330.58      2.89 o 
  -4   2  16      589.40      615.40      4.86 o 
  -3   2  16      486.20      469.46      4.16 o 
  -2   2  16      289.85      284.41      2.94 o 
  -1   2  16      450.92      453.44      5.51 o 
   0   2  16       61.20       64.00      2.28 o 
   1   2  16       69.57       80.04      2.45 o 
   2   2  16      202.09      217.36      3.75 o 
   3   2  16      106.69      115.79     11.30 o 
   4   2  16      872.27      844.76     20.46 o 
   5   2  16       67.19       78.50      3.60 o 
   6   2  16       49.75       43.46      2.05 o 
   7   2  16       72.52       70.21      2.73 o 
   8   2  16       84.36       86.88      2.46 o 
   9   2  16        2.13        5.44      1.67 o 
  10   2  16      148.85      157.55      2.90 o 
  11   2  16       32.51       29.55      1.85 o 
  12   2  16      444.77      445.17      5.75 o 
  13   2  16      208.66      237.42      5.36 o 
  14   2  16       65.07       65.20      3.40 o 
 -14   3  16       27.24       20.65      3.21 o 
 -13   3  16       33.78       31.09      3.09 o 
 -12   3  16        0.21        2.59      2.13 o 
 -11   3  16      133.56      152.38      5.54 o 
 -10   3  16      204.11      202.21      4.31 o 
  -9   3  16       18.08       22.36      2.13 o 
  -8   3  16       64.25       47.53      1.43 o 
  -7   3  16       79.51       79.88      1.66 o 
  -6   3  16      329.11      343.41      3.27 o 
  -5   3  16      253.08      256.63      2.55 o 
  -4   3  16        0.07       -0.24      0.67 o 
  -3   3  16      147.53      145.58      1.77 o 
  -2   3  16      408.90      407.86      3.40 o 
  -1   3  16      721.51      734.63      5.02 o 
   0   3  16        1.83        2.34      0.92 o 
   1   3  16      209.47      221.23      5.67 o 
   2   3  16      237.29      235.31      4.07 o 
   3   3  16        1.71        0.83      1.18 o 
   4   3  16      773.31      736.11     14.20 o 
   5   3  16      262.11      259.90      5.48 o 
   6   3  16        2.03        2.16      0.97 o 
   7   3  16        6.41        6.63      1.00 o 
   8   3  16       36.26       27.49      1.50 o 
   9   3  16        1.10        0.94      0.93 o 
  10   3  16      595.12      634.74     11.62 o 
  11   3  16      324.00      368.01      7.07 o 
  12   3  16        6.33        7.39      2.99 o 
 -12   4  16        0.60        1.78      1.85 o 
 -11   4  16        1.43        1.70      2.31 o 
 -10   4  16       65.40       62.14      2.74 o 
  -9   4  16       33.20       31.68      1.82 o 
  -8   4  16       46.79       50.09      1.66 o 
  -7   4  16        8.34        9.46      1.34 o 
  -6   4  16       26.86       26.02      1.35 o 
  -5   4  16       58.92       65.45      1.73 o 
  -4   4  16      184.79      195.79      2.65 o 
  -3   4  16      177.02      177.55      2.16 o 
  -2   4  16      480.80      477.16      4.13 o 
  -1   4  16        1.44        2.02      0.43 o 
   0   4  16      138.40      125.54      5.03 o 
   1   4  16       10.44       10.62      2.21 o 
   2   4  16      133.69      117.62      3.35 o 
   3   4  16        3.74        6.28      2.10 o 
   4   4  16       86.94       89.91      3.32 o 
   5   4  16       18.98       18.29      4.71 o 
   6   4  16       21.32       17.58      3.57 o 
   7   4  16       61.87       70.85      4.83 o 
   8   4  16      185.69      191.14      5.78 o 
   9   4  16       18.72       28.13      3.81 o 
  10   4  16      182.34      191.80      5.48 o 
  -8   5  16        0.58        2.95      1.69 o 
  -7   5  16       21.53       23.28      5.04 o 
  -6   5  16        6.72        9.83      2.62 o 
  -5   5  16       18.60       19.21      2.46 o 
  -4   5  16       13.91       15.08      3.00 o 
  -3   5  16      112.99       95.65      3.15 o 
  -2   5  16       76.28       72.08      2.98 o 
  -1   5  16       27.15       25.71      2.48 o 
   0   5  16        1.75        1.12      2.03 o 
   1   5  16        1.01        0.08      2.01 o 
   2   5  16        7.59        4.41      2.19 o 
   3   5  16       29.09       21.34      6.13 o 
   4   5  16       31.17       30.54      7.90 o 
   5   5  16       12.24       14.35      3.11 o 
   6   5  16        0.25        0.75      2.46 o 
 -15   0  17      283.89      291.11     14.94 o 
 -13   0  17       31.65       44.33      4.60 o 
 -11   0  17       59.88       57.54      3.52 o 
  -9   0  17      555.68      554.32     11.35 o 
  -7   0  17      219.29      210.31      2.31 o 
  -5   0  17      315.81      320.95      9.42 o 
  -3   0  17     2578.96     2636.15     41.31 o 
  -1   0  17     3845.52     3688.05     39.23 o 
   1   0  17      298.62      278.41      4.37 o 
   3   0  17       10.42       14.32      2.09 o 
   5   0  17        2.69        3.53      2.10 o 
   7   0  17      123.79      106.59      8.71 o 
   9   0  17     1135.62     1227.72     63.44 o 
  11   0  17      109.67       89.86      4.43 o 
  13   0  17        4.83        2.56      3.00 o 
 -16   1  17      263.64      285.21      6.64 o 
 -15   1  17       61.94       56.97      3.86 o 
 -14   1  17       65.12       67.44      3.80 o 
 -13   1  17        2.63        4.20      2.31 o 
 -12   1  17       88.52       78.32      3.37 o 
 -11   1  17      168.62      171.30      3.79 o 
 -10   1  17      235.23      245.44      4.86 o 
  -9   1  17      184.80      180.43      3.26 o 
  -8   1  17       24.44       23.28      1.05 o 
  -7   1  17       28.23       18.19      0.48 o 
  -6   1  17      169.12      155.57      2.10 o 
  -5   1  17       18.46       22.06      1.51 o 
  -4   1  17     1088.58     1113.01     10.39 o 
  -3   1  17      336.05      317.65      3.70 o 
  -2   1  17       78.75       79.33      3.52 o 
  -1   1  17      697.81      628.43      6.69 o 
   0   1  17      809.98      786.13      6.87 o 
   1   1  17        9.63        6.42      1.34 o 
   2   1  17      776.99      746.36     16.52 o 
   3   1  17      659.98      611.84     15.20 o 
   4   1  17        8.28        7.87      1.36 o 
   5   1  17       16.16       17.31      1.35 o 
   6   1  17      147.85      176.04      8.56 o 
   7   1  17      193.41      162.19      4.14 o 
   8   1  17      186.82      197.09      5.45 o 
   9   1  17       94.12       88.17      2.89 o 
  10   1  17      100.33       86.92      4.63 o 
  11   1  17       15.40       13.85      1.93 o 
  12   1  17      210.03      206.03      8.19 o 
  13   1  17        5.09        2.88      2.06 o 
  14   1  17       34.34       33.47      3.23 o 
 -15   2  17       64.67       55.91      3.68 o 
 -14   2  17        8.15       10.22      3.14 o 
 -13   2  17      406.73      414.23      7.01 o 
 -12   2  17       12.79       20.27      2.77 o 
 -11   2  17       80.80       89.52      3.64 o 
 -10   2  17       52.36       51.58      3.90 o 
  -9   2  17       41.53       42.69      2.01 o 
  -8   2  17       23.21       27.31      1.13 o 
  -7   2  17        9.67       13.12      0.85 o 
  -6   2  17        0.48        0.99      0.67 o 
  -5   2  17        5.59        5.51      0.92 o 
  -4   2  17      187.34      168.23      2.65 o 
  -3   2  17     1898.45     1858.31     12.71 o 
  -2   2  17       75.22       89.27      1.93 o 
  -1   2  17      523.72      500.85      5.09 o 
   0   2  17      344.79      338.54      4.58 o 
   1   2  17     1249.39     1201.50     10.14 o 
   2   2  17      114.45      101.67      2.69 o 
   3   2  17      618.15      656.31     15.04 o 
   4   2  17       79.98       65.13      2.86 o 
   5   2  17      794.10      800.43     20.60 o 
   6   2  17       96.52      110.81      2.50 o 
   7   2  17        2.37        2.01      1.02 o 
   8   2  17      141.94      142.26      6.10 o 
   9   2  17       75.49       75.10      5.26 o 
  10   2  17      134.26      149.51      3.19 o 
  11   2  17      472.71      476.56     12.59 o 
  12   2  17        6.92        7.23      1.74 o 
  13   2  17      138.39      134.37      3.19 o 
 -14   3  17        5.95        5.50      2.69 o 
 -13   3  17        5.60        3.82      2.90 o 
 -12   3  17       20.26       25.06      3.24 o 
 -11   3  17        2.64        3.40      1.99 o 
 -10   3  17       81.33      101.66      3.88 o 
  -9   3  17       45.01       51.33      3.41 o 
  -8   3  17       44.01       35.84      1.47 o 
  -7   3  17      125.37      110.75      1.82 o 
  -6   3  17      208.90      205.50      2.73 o 
  -5   3  17       49.04       49.35      1.53 o 
  -4   3  17      332.61      330.11      3.50 o 
  -3   3  17       89.73       74.36      1.69 o 
  -2   3  17      118.01      110.45      1.81 o 
  -1   3  17       40.39       39.08      1.19 o 
   0   3  17       29.32       30.26      1.13 o 
   1   3  17      145.28      139.21      2.47 o 
   2   3  17       44.82       47.13      1.27 o 
   3   3  17      200.25      204.57      4.08 o 
   4   3  17      134.98      134.19      4.02 o 
   5   3  17       64.30       60.83      2.12 o 
   6   3  17      127.92      121.55      2.64 o 
   7   3  17       41.56       36.04      1.68 o 
   8   3  17       66.28       75.23      2.64 o 
   9   3  17      104.90      112.92      3.89 o 
  10   3  17      275.61      295.42      6.35 o 
  11   3  17      112.65      116.44      4.70 o 
 -11   4  17        5.84        3.86      1.93 o 
 -10   4  17       20.81       13.94      2.84 o 
  -9   4  17       66.14       71.21      2.16 o 
  -8   4  17       29.43       34.92      1.74 o 
  -7   4  17      133.99      138.61      2.41 o 
  -6   4  17        2.37        4.27      1.04 o 
  -5   4  17      161.93      153.17      2.06 o 
  -4   4  17      182.72      181.22      3.42 o 
  -3   4  17       80.25       74.96      1.42 o 
  -2   4  17        6.97        5.87      0.72 o 
  -1   4  17        3.66        1.67      0.61 o 
   0   4  17       40.46       30.55      2.79 o 
   1   4  17      167.30      162.63      4.55 o 
   2   4  17      308.76      319.66      5.61 o 
   3   4  17       25.16       25.56      2.61 o 
   4   4  17       67.14       77.16      3.29 o 
   5   4  17        4.31        7.74      2.99 o 
   6   4  17       62.02       59.12      3.68 o 
   7   4  17      117.08      129.36      5.23 o 
   8   4  17      347.65      410.22     10.40 o 
   9   4  17      101.33      107.56      5.87 o 
  -7   5  17       28.77       31.89      2.37 o 
  -6   5  17       78.33       74.56      3.18 o 
  -5   5  17      152.85      165.55      4.83 o 
  -4   5  17       65.70       53.40      4.10 o 
  -3   5  17        0.80        1.27      2.28 o 
  -2   5  17        3.43        3.72      2.22 o 
  -1   5  17       13.16       13.05      2.61 o 
   0   5  17        6.47        5.95      2.50 o 
   1   5  17       28.63       19.04      6.48 o 
   2   5  17        3.27        1.52      2.67 o 
   3   5  17       30.33       18.17      5.14 o 
   4   5  17        2.93        2.81      2.26 o 
   5   5  17       49.19       62.58      3.69 o 
 -16   0  18       65.38       68.00      6.78 o 
 -14   0  18       76.86       80.47      5.57 o 
 -12   0  18       22.65       18.11      3.16 o 
 -10   0  18      482.29      449.92      8.78 o 
  -8   0  18      696.00      687.81     12.18 o 
  -6   0  18     3442.99     3513.71     62.67 o 
  -4   0  18      145.81      128.24      4.79 o 
  -2   0  18       40.43       48.77      2.42 o 
   0   0  18     3527.38     3458.55     60.86 o 
   2   0  18      495.52      497.94     15.62 o 
   4   0  18       41.06       22.01      3.36 o 
   6   0  18       47.44       35.00      2.42 o 
   8   0  18     1120.36     1097.27     54.45 o 
  10   0  18      406.75      454.83     23.86 o 
  12   0  18       11.98       13.45      2.83 o 
 -16   1  18        0.17       -1.14      2.92 o 
 -15   1  18       91.93      111.01      4.62 o 
 -14   1  18       39.97       46.08      3.50 o 
 -13   1  18        4.55        4.84      2.24 o 
 -12   1  18        0.75        2.98      1.99 o 
 -11   1  18      118.84      110.58      4.02 o 
 -10   1  18       54.74       53.00      2.76 o 
  -9   1  18        6.36       10.49      1.79 o 
  -8   1  18       70.68       65.12      2.40 o 
  -7   1  18        3.35        1.78      0.40 o 
  -6   1  18        0.26        0.10      0.42 o 
  -5   1  18     2202.68     2212.97     16.78 o 
  -4   1  18      264.35      273.63      3.93 o 
  -3   1  18     1152.32     1153.17     14.83 o 
  -2   1  18      560.38      548.90      5.98 o 
  -1   1  18       11.29        8.72      1.56 o 
   0   1  18      152.87      142.34      2.41 o 
   1   1  18      222.90      225.85      3.12 o 
   2   1  18      271.31      286.79      8.92 o 
   3   1  18        4.75        5.42      1.17 o 
   4   1  18       14.09       16.39      1.37 o 
   5   1  18       73.73       83.45      4.29 o 
   6   1  18      368.39      370.50      8.53 o 
   7   1  18     1046.96     1049.73     25.28 o 
   8   1  18      328.75      311.70      9.47 o 
   9   1  18       65.69       71.66      2.76 o 
  10   1  18       88.67       86.11      3.34 o 
  11   1  18       84.95       80.98      2.89 o 
  12   1  18        8.60        5.83      1.80 o 
  13   1  18      179.95      166.66      3.84 o 
 -15   2  18       15.16       11.89      3.29 o 
 -14   2  18       61.04       54.50      3.60 o 
 -13   2  18       18.40       16.61      2.96 o 
 -12   2  18      278.83      301.53      7.14 o 
 -11   2  18        5.86        8.78      2.38 o 
 -10   2  18       10.37       11.81      2.01 o 
  -9   2  18       32.92       27.04      2.18 o 
  -8   2  18       60.18       57.76      1.46 o 
  -7   2  18       18.44       20.27      1.14 o 
  -6   2  18      272.20      259.34      3.04 o 
  -5   2  18      200.22      193.82      2.33 o 
  -4   2  18      726.34      726.24      6.71 o 
  -3   2  18      288.84      261.25      3.06 o 
  -2   2  18      151.17      160.04      2.28 o 
  -1   2  18      173.67      150.59      2.60 o 
   0   2  18      132.10      132.45      2.25 o 
   1   2  18      185.12      165.00      3.91 o 
   2   2  18       44.95       50.41      3.35 o 
   3   2  18        0.22        0.07      1.06 o 
   4   2  18      668.27      699.22     19.85 o 
   5   2  18       78.42       64.78      3.08 o 
   6   2  18       45.55       51.97      2.34 o 
   7   2  18        6.64        6.08      1.38 o 
   8   2  18       46.98       39.90      1.82 o 
   9   2  18       18.04       16.22      1.76 o 
  10   2  18      233.85      229.75      6.01 o 
  11   2  18       28.57       36.07      2.60 o 
  12   2  18       82.41       83.42      3.43 o 
 -13   3  18        0.66       -0.01      2.07 o 
 -12   3  18       22.28       20.67      3.04 o 
 -11   3  18       55.57       66.91      3.42 o 
 -10   3  18       19.04       12.64      1.86 o 
  -9   3  18      156.63      156.94      2.77 o 
  -8   3  18       30.05       32.58      1.19 o 
  -7   3  18       22.87       18.92      1.42 o 
  -6   3  18      229.48      212.24      2.68 o 
  -5   3  18      132.92      127.17      1.96 o 
  -4   3  18        3.03        2.67      0.86 o 
  -3   3  18      115.75      104.13      1.68 o 
  -2   3  18      576.67      551.28      4.32 o 
  -1   3  18        5.07        2.88      1.16 o 
   0   3  18      161.94      165.33      2.70 o 
   1   3  18      132.00      149.62      2.24 o 
   2   3  18       38.23       35.23      1.25 o 
   3   3  18      363.75      376.79      5.30 o 
   4   3  18       29.20       24.35      1.36 o 
   5   3  18      209.75      196.46      3.25 o 
   6   3  18       46.86       48.95      2.28 o 
   7   3  18       24.42       19.67      1.27 o 
   8   3  18        4.13        1.75      1.22 o 
   9   3  18       53.91       54.88      4.03 o 
  10   3  18        3.41        5.94      2.80 o 
  11   3  18      158.06      169.92      5.42 o 
 -11   4  18        2.90        3.29      1.79 o 
 -10   4  18       12.08        6.28      1.81 o 
  -9   4  18       26.47       20.38      2.20 o 
  -8   4  18       39.91       34.75      1.81 o 
  -7   4  18       27.35       28.52      1.57 o 
  -6   4  18      117.08      122.02      2.27 o 
  -5   4  18        2.53        4.08      1.22 o 
  -4   4  18        0.44        0.77      0.80 o 
  -3   4  18        0.16        0.68      0.67 o 
  -2   4  18        4.81        3.05      0.61 o 
  -1   4  18       23.47       25.33      2.24 o 
   0   4  18      215.47      209.05      5.08 o 
   1   4  18       25.60       31.68      2.98 o 
   2   4  18      127.50      125.55      4.13 o 
   3   4  18       94.83      103.97      4.22 o 
   4   4  18        6.11        6.11      2.09 o 
   5   4  18       23.78       20.15      3.46 o 
   6   4  18      123.31      146.01      5.34 o 
   7   4  18        4.02        5.25      3.36 o 
   8   4  18      227.81      243.58      9.62 o 
  -6   5  18       58.43       63.21      3.74 o 
  -5   5  18        0.33        0.60      2.02 o 
  -4   5  18        6.89        5.66      2.54 o 
  -3   5  18        0.34       -0.38      2.69 o 
  -2   5  18       13.32       13.01      2.98 o 
  -1   5  18       69.22       73.09      4.30 o 
   0   5  18        9.00       11.56      2.76 o 
   1   5  18        1.95        0.91      2.30 o 
   2   5  18       91.78       94.32      3.84 o 
   3   5  18       11.68       10.78      2.74 o 
 -15   0  19       42.64       43.55      4.66 o 
 -13   0  19       17.13       20.10      4.22 o 
 -11   0  19      151.45      136.91      7.10 o 
  -9   0  19       27.59       40.85      3.29 o 
  -7   0  19     3730.03     3889.19     32.72 o 
  -5   0  19       29.66       27.80      3.52 o 
  -3   0  19      110.61       89.50      4.20 o 
  -1   0  19      783.57      811.47     13.86 o 
   1   0  19      157.80      160.70      3.62 o 
   3   0  19       47.75       65.23      4.19 o 
   5   0  19     1659.00     1531.03     72.85 o 
   7   0  19      393.87      371.43     22.94 o 
   9   0  19      682.87      716.03     31.34 o 
  11   0  19       53.89       58.59      9.19 o 
  13   0  19        3.78        2.06      3.14 o 
 -15   1  19        9.41        6.60      3.48 o 
 -14   1  19       28.68       36.76      6.72 o 
 -13   1  19      151.04      159.04      4.71 o 
 -12   1  19       55.48       54.82      3.18 o 
 -11   1  19        4.30        2.04      1.93 o 
 -10   1  19      256.37      256.53      4.63 o 
  -9   1  19      159.21      158.32      4.06 o 
  -8   1  19     1275.38     1308.75     10.66 o 
  -7   1  19      122.03      113.27      1.73 o 
  -6   1  19      139.87      148.29      2.63 o 
  -5   1  19        7.65        6.80      1.46 o 
  -4   1  19       11.78       15.58      2.02 o 
  -3   1  19      598.67      584.84      6.26 o 
  -2   1  19      244.34      234.80      4.73 o 
  -1   1  19       58.34       50.93      2.63 o 
   0   1  19      585.27      590.28     12.00 o 
   1   1  19       58.98       59.24      2.20 o 
   2   1  19      147.08      164.74      5.38 o 
   3   1  19       63.17       79.19      4.65 o 
   4   1  19        9.22        9.35      1.37 o 
   5   1  19      107.98      111.53      4.73 o 
   6   1  19      704.17      685.82     22.32 o 
   7   1  19        0.87        1.14      1.73 o 
   8   1  19      604.42      639.60     18.48 o 
   9   1  19       63.45       65.35      2.96 o 
  10   1  19        8.47        9.93      1.98 o 
  11   1  19       29.70       36.14      2.50 o 
  12   1  19      137.57      136.75      4.36 o 
  13   1  19       70.54       63.26      5.48 o 
 -14   2  19        0.66        1.33      2.65 o 
 -13   2  19       68.91       64.30      3.36 o 
 -12   2  19       78.17       76.15      3.75 o 
 -11   2  19      351.69      371.73      5.49 o 
 -10   2  19        0.35        0.56      1.83 o 
  -9   2  19       39.38       43.34      1.59 o 
  -8   2  19      215.94      206.37      3.24 o 
  -7   2  19       50.94       44.46      1.20 o 
  -6   2  19       74.98       74.90      1.69 o 
  -5   2  19      669.50      668.91      5.42 o 
  -4   2  19        8.30        9.57      1.56 o 
  -3   2  19      304.94      313.89      3.27 o 
  -2   2  19      200.11      188.06      2.47 o 
  -1   2  19       82.52       83.75      1.97 o 
   0   2  19       79.29       82.27      2.37 o 
   1   2  19       86.78       83.01      2.43 o 
   2   2  19       13.55        9.48      1.53 o 
   3   2  19      323.85      322.92      3.83 o 
   4   2  19       72.38       73.12      2.26 o 
   5   2  19      525.50      527.68     16.86 o 
   6   2  19       65.90       63.76      3.18 o 
   7   2  19       27.29       25.47      1.55 o 
   8   2  19        7.31        8.01      1.57 o 
   9   2  19        9.93       10.99      2.06 o 
  10   2  19       14.28        8.32      1.58 o 
  11   2  19      165.48      167.78      7.34 o 
  12   2  19        0.68        2.23      2.30 o 
 -13   3  19        2.53        4.26      2.38 o 
 -12   3  19        0.99        1.19      1.80 o 
 -11   3  19       11.10       13.36      2.56 o 
 -10   3  19       17.89       16.63      2.38 o 
  -9   3  19       49.69       52.26      1.81 o 
  -8   3  19       73.94       64.33      1.96 o 
  -7   3  19        2.71        1.97      0.87 o 
  -6   3  19      139.42      140.87      2.78 o 
  -5   3  19      152.65      149.47      2.34 o 
  -4   3  19       85.50       91.56      2.48 o 
  -3   3  19      141.58      144.50      2.82 o 
  -2   3  19        1.07        0.96      1.12 o 
  -1   3  19       92.21       87.42      1.68 o 
   0   3  19       88.24       85.54      1.94 o 
   1   3  19       38.10       46.97      1.70 o 
   2   3  19      283.68      292.02      6.18 o 
   3   3  19        3.89        3.95      1.58 o 
   4   3  19      167.82      173.08      5.06 o 
   5   3  19        0.14        1.43      1.01 o 
   6   3  19      103.37       96.83      3.04 o 
   7   3  19        0.15        0.48      0.90 o 
   8   3  19        4.76        5.17      3.29 o 
   9   3  19        0.71       -1.46      2.59 o 
  10   3  19       24.53       25.71      4.39 o 
 -10   4  19        0.10        1.55      1.54 o 
  -9   4  19       13.12        7.33      2.09 o 
  -8   4  19       48.22       47.48      1.90 o 
  -7   4  19        9.87       11.80      1.51 o 
  -6   4  19        0.24        0.46      1.00 o 
  -5   4  19       10.36        8.06      1.53 o 
  -4   4  19       40.23       38.32      1.94 o 
  -3   4  19       59.68       59.44      2.58 o 
  -2   4  19        0.28        0.26      1.54 o 
  -1   4  19      130.14      131.05      3.76 o 
   0   4  19        5.09        7.36      2.21 o 
   1   4  19      168.82      160.28      4.00 o 
   2   4  19       86.69       88.47      3.51 o 
   3   4  19      102.14       98.57      3.60 o 
   4   4  19       51.27       54.52      4.10 o 
   5   4  19        9.22       10.17      3.95 o 
   6   4  19       19.63       16.51      3.26 o 
   7   4  19        4.18        4.71      2.89 o 
  -4   5  19        0.15        1.60      2.42 o 
  -3   5  19        0.75        2.76      2.67 o 
  -2   5  19       60.92       52.78      9.56 o 
  -1   5  19        7.68        7.10      2.52 o 
   0   5  19       56.60       61.70      3.64 o 
   1   5  19       14.58       10.81      4.03 o 
 -14   0  20       14.86       18.59      4.66 o 
 -12   0  20       34.03       38.22     10.64 o 
 -10   0  20      463.05      478.23      8.52 o 
  -8   0  20      437.85      439.49      9.19 o 
  -6   0  20        5.31        3.73      1.35 o 
  -4   0  20        1.40        2.88      2.51 o 
  -2   0  20      138.11      171.50      5.47 o 
   0   0  20      733.89      817.76     26.21 o 
   2   0  20      237.95      215.04      9.11 o 
   4   0  20      934.54      830.91     48.57 o 
   6   0  20      349.87      350.46     12.31 o 
   8   0  20      464.56      469.57     37.66 o 
  10   0  20      345.73      370.38     19.94 o 
  12   0  20      102.34      125.64      4.76 o 
 -15   1  20       20.18       22.83      3.30 o 
 -14   1  20      243.37      238.03      5.55 o 
 -13   1  20       27.98       33.41      3.23 o 
 -12   1  20       28.07       31.74      2.90 o 
 -11   1  20      109.80      105.05      3.59 o 
 -10   1  20      439.60      452.51      6.27 o 
  -9   1  20      658.27      671.10      7.71 o 
  -8   1  20       21.95       22.16      1.32 o 
  -7   1  20       60.29       64.17      2.30 o 
  -6   1  20      114.33      126.62      2.52 o 
  -5   1  20       75.24       83.33      2.22 o 
  -4   1  20        4.10        5.75      1.18 o 
  -3   1  20      478.13      492.21      8.32 o 
  -2   1  20       55.33       58.74      3.23 o 
  -1   1  20        1.93        2.92      1.42 o 
   0   1  20       43.67       43.52      1.82 o 
   1   1  20      366.35      358.54      4.25 o 
   2   1  20        2.20        5.25      1.65 o 
   3   1  20     1236.63     1176.21     34.80 o 
   4   1  20       41.32       36.53      2.19 o 
   5   1  20      128.67      123.40      5.88 o 
   6   1  20      384.29      367.50      9.40 o 
   7   1  20      406.26      427.34      9.74 o 
   8   1  20       12.56       10.15      1.88 o 
   9   1  20      165.36      180.77      5.13 o 
  10   1  20      218.68      218.18      7.29 o 
  11   1  20       22.22       21.50      2.27 o 
  12   1  20       17.97       13.41      2.95 o 
 -14   2  20       14.95       17.76      3.24 o 
 -13   2  20        5.77        5.08      2.41 o 
 -12   2  20      219.80      231.12      4.60 o 
 -11   2  20        6.63        7.09      2.29 o 
 -10   2  20      319.06      329.84      4.98 o 
  -9   2  20        0.21       -0.16      0.76 o 
  -8   2  20       36.05       33.15      1.46 o 
  -7   2  20        4.38        5.00      0.84 o 
  -6   2  20      210.61      212.07      2.51 o 
  -5   2  20        1.47        0.58      0.80 o 
  -4   2  20      177.53      172.77      2.76 o 
  -3   2  20        4.26        2.80      1.10 o 
  -2   2  20      415.53      409.28      4.16 o 
  -1   2  20        1.66        2.56      1.36 o 
   0   2  20       87.30       84.13      2.14 o 
   1   2  20      100.98       99.46      2.87 o 
   2   2  20       74.23       80.78      2.98 o 
   3   2  20        6.37        6.95      1.27 o 
   4   2  20      468.42      481.10     16.19 o 
   5   2  20       36.82       38.94      1.78 o 
   6   2  20      223.92      213.07      7.18 o 
   7   2  20        2.02        2.93      1.45 o 
   8   2  20       70.05       77.48      4.39 o 
   9   2  20       17.82       12.65      1.85 o 
  10   2  20      224.48      230.02      6.84 o 
  11   2  20        3.38        2.95      1.63 o 
 -12   3  20       17.81       20.76      2.41 o 
 -11   3  20       49.11       56.86      3.38 o 
 -10   3  20       18.00       17.73      2.38 o 
  -9   3  20        2.22        2.60      1.18 o 
  -8   3  20        0.68       -0.38      1.13 o 
  -7   3  20       31.53       27.00      1.61 o 
  -6   3  20        1.23        0.62      1.08 o 
  -5   3  20      319.99      315.49      3.44 o 
  -4   3  20        2.01        2.60      1.12 o 
  -3   3  20      175.08      180.89      2.34 o 
  -2   3  20      231.52      232.24      2.74 o 
  -1   3  20        6.57        6.74      1.22 o 
   0   3  20       13.15       13.92      1.24 o 
   1   3  20       67.84       68.28      1.71 o 
   2   3  20       31.75       40.18      2.13 o 
   3   3  20      173.23      178.06      9.54 o 
   4   3  20       11.23       12.21      1.83 o 
   5   3  20       75.08       72.07      3.04 o 
   6   3  20        2.88        3.42      1.67 o 
   7   3  20       33.98       30.36      3.33 o 
   8   3  20        2.13        2.84      2.91 o 
   9   3  20       19.50       18.77      4.16 o 
  -9   4  20       11.11        7.39      1.93 o 
  -8   4  20      154.18      149.42      3.02 o 
  -7   4  20        0.43        0.75      0.97 o 
  -6   4  20        0.96        1.11      1.32 o 
  -5   4  20       17.38       10.03      1.29 o 
  -4   4  20        0.45        1.26      0.81 o 
  -3   4  20        0.19        0.33      1.48 o 
  -2   4  20       53.82       58.03      3.06 o 
  -1   4  20        4.91        7.18      2.20 o 
   0   4  20       59.03       55.87      3.15 o 
   1   4  20        5.05        6.86      2.35 o 
   2   4  20       52.01       46.24      3.50 o 
   3   4  20       58.97       60.40      3.28 o 
   4   4  20       45.53       52.00      3.76 o 
   5   4  20        1.07        0.79      2.71 o 
   6   4  20        5.82        6.28      3.70 o 
 -13   0  21       80.93       74.45      6.60 o 
 -11   0  21      278.63      291.33      9.56 o 
  -9   0  21        6.33        8.93      3.36 o 
  -7   0  21      279.99      270.94      7.82 o 
  -5   0  21      388.50      399.56      9.47 o 
  -3   0  21      156.93      132.33      5.33 o 
  -1   0  21      631.94      650.03     14.11 o 
   1   0  21     1971.33     1819.53     63.53 o 
   3   0  21        5.38        6.29      2.53 o 
   5   0  21      185.70      220.49      6.18 o 
   7   0  21      906.14      939.53     48.74 o 
   9   0  21      244.01      263.45     15.86 o 
  11   0  21      241.72      257.28     12.80 o 
 -14   1  21       95.26      109.54      4.11 o 
 -13   1  21       18.92       22.65      3.07 o 
 -12   1  21      121.92      121.09      4.04 o 
 -11   1  21        3.87        2.44      2.07 o 
 -10   1  21      121.47      119.23      4.05 o 
  -9   1  21        0.20        0.29      1.70 o 
  -8   1  21      179.57      181.83      2.83 o 
  -7   1  21       11.47       10.40      0.64 o 
  -6   1  21       51.00       58.54      2.45 o 
  -5   1  21      132.06      133.19      3.35 o 
  -4   1  21      140.71      163.44      3.33 o 
  -3   1  21        0.13        0.50      1.55 o 
  -2   1  21      330.29      340.57      7.78 o 
  -1   1  21       35.75       37.88      2.91 o 
   0   1  21      570.85      520.89      7.00 o 
   1   1  21       48.54       36.52      1.84 o 
   2   1  21     1008.14      974.36     21.74 o 
   3   1  21       48.21       48.52      2.81 o 
   4   1  21       75.28       83.21      3.55 o 
   5   1  21      269.73      250.28      9.01 o 
   6   1  21       46.08       47.31      2.17 o 
   7   1  21      143.41      144.35      5.92 o 
   8   1  21      626.13      643.60     29.78 o 
   9   1  21       16.14       10.64      2.06 o 
  10   1  21      156.41      170.09      4.70 o 
  11   1  21       47.86       48.57      5.11 o 
 -13   2  21      143.02      142.35      4.93 o 
 -12   2  21       85.00       84.60      4.01 o 
 -11   2  21      137.24      144.77      4.08 o 
 -10   2  21        3.70        4.81      1.93 o 
  -9   2  21       10.89        7.47      1.82 o 
  -8   2  21        2.96        3.14      1.31 o 
  -7   2  21      148.49      151.56      2.39 o 
  -6   2  21       24.08       23.46      1.13 o 
  -5   2  21      384.84      384.81      4.18 o 
  -4   2  21      115.90      111.67      2.50 o 
  -3   2  21      107.72      109.94      2.55 o 
  -2   2  21       96.17       88.88      1.96 o 
  -1   2  21      346.32      333.11      4.02 o 
   0   2  21       58.74       58.24      2.10 o 
   1   2  21      178.65      165.53      3.57 o 
   2   2  21       37.07       32.24      4.47 o 
   3   2  21      183.76      182.94      4.33 o 
   4   2  21      119.34      128.95      6.08 o 
   5   2  21      592.53      592.19     22.91 o 
   6   2  21       16.19       13.88      1.84 o 
   7   2  21        3.06        3.14      1.84 o 
   8   2  21       12.83       14.39      1.87 o 
   9   2  21       13.18       11.22      1.88 o 
  10   2  21       61.30       57.80      2.68 o 
 -11   3  21       17.11       13.96      2.66 o 
 -10   3  21      128.34      146.85      3.44 o 
  -9   3  21        1.64        2.65      1.41 o 
  -8   3  21       37.00       34.63      2.17 o 
  -7   3  21        2.63        3.54      1.49 o 
  -6   3  21       14.87       13.00      1.46 o 
  -5   3  21       69.14       64.19      1.65 o 
  -4   3  21      152.68      155.41      2.35 o 
  -3   3  21        6.92        5.62      1.23 o 
  -2   3  21       61.92       60.61      1.79 o 
  -1   3  21       93.29       86.80      2.21 o 
   0   3  21        9.85       12.21      1.67 o 
   1   3  21       37.08       38.40      1.84 o 
   2   3  21       94.84       88.00      2.84 o 
   3   3  21      112.63      112.10      3.60 o 
   4   3  21      100.36       95.48      2.54 o 
   5   3  21       60.46       56.44      5.75 o 
   6   3  21       37.55       30.55      3.39 o 
   7   3  21       11.30       11.03      3.00 o 
   8   3  21       77.03       69.27      4.68 o 
  -8   4  21        1.25        1.57      1.36 o 
  -7   4  21       36.41       33.27      1.89 o 
  -6   4  21        0.17       -0.18      0.78 o 
  -5   4  21        9.22        6.57      2.09 o 
  -4   4  21       36.68       41.45      2.81 o 
  -3   4  21        0.33        1.66      1.68 o 
  -2   4  21       27.83       26.54      2.44 o 
  -1   4  21        5.28        5.69      2.08 o 
   0   4  21        8.98       11.00      2.18 o 
   1   4  21       34.32       29.99      2.67 o 
   2   4  21        0.51       -0.87      2.25 o 
   3   4  21       30.61       27.63      2.98 o 
   4   4  21       38.14       37.63      3.65 o 
   5   4  21        4.91        7.54      4.04 o 
 -14   0  22       95.87      115.10     12.75 o 
 -12   0  22      119.90      116.05      6.82 o 
 -10   0  22       66.09       78.57      5.19 o 
  -8   0  22      268.84      271.31      6.29 o 
  -6   0  22      407.54      397.29      6.92 o 
  -4   0  22       80.65       74.55      4.71 o 
  -2   0  22      210.21      202.85      6.57 o 
   0   0  22     1879.12     1844.74     44.78 o 
   2   0  22        2.53        5.83      2.11 o 
   4   0  22       15.03       11.20      2.43 o 
   6   0  22      720.13      679.81     36.39 o 
   8   0  22      602.09      618.74     38.55 o 
  10   0  22       57.49       71.05      5.79 o 
 -13   1  22      145.41      153.52      4.49 o 
 -12   1  22       52.72       52.93      3.45 o 
 -11   1  22        5.03        7.04      2.47 o 
 -10   1  22        0.18        0.69      2.04 o 
  -9   1  22      205.99      205.65      4.60 o 
  -8   1  22        3.04        1.73      1.03 o 
  -7   1  22      372.73      381.44      3.56 o 
  -6   1  22      309.28      297.96      4.14 o 
  -5   1  22       19.77       25.77      1.75 o 
  -4   1  22       12.67        9.38      2.04 o 
  -3   1  22      545.22      556.19      8.65 o 
  -2   1  22      230.14      227.89      5.47 o 
  -1   1  22      555.59      512.80      6.87 o 
   0   1  22       27.83       28.05      2.94 o 
   1   1  22       66.58       65.51      2.88 o 
   2   1  22       54.20       45.85      2.04 o 
   3   1  22      524.00      549.95     16.25 o 
   4   1  22       24.98       20.99      2.21 o 
   5   1  22      259.32      268.01     10.24 o 
   6   1  22      148.15      158.47      5.51 o 
   7   1  22      159.76      175.47      7.62 o 
   8   1  22      157.84      180.49      7.07 o 
   9   1  22      270.75      277.27     10.19 o 
  10   1  22      139.77      154.68      4.37 o 
 -12   2  22       82.57       96.21      3.92 o 
 -11   2  22        9.55        8.13      3.47 o 
 -10   2  22      159.24      165.59      4.20 o 
  -9   2  22        3.83        2.02      1.98 o 
  -8   2  22        0.63        0.49      0.99 o 
  -7   2  22        0.28        0.46      1.42 o 
  -6   2  22       53.15       58.10      2.60 o 
  -5   2  22       20.69       16.79      1.26 o 
  -4   2  22      347.50      345.51      4.60 o 
  -3   2  22        8.48        8.23      1.49 o 
  -2   2  22      474.50      456.16      4.45 o 
  -1   2  22      272.28      249.18      3.58 o 
   0   2  22      123.65      126.68      2.92 o 
   1   2  22        0.06       -0.71      1.42 o 
   2   2  22      168.36      173.36      8.89 o 
   3   2  22        0.60       -0.75      1.35 o 
   4   2  22      331.36      337.36      9.64 o 
   5   2  22      124.44      133.67      4.07 o 
   6   2  22      397.62      399.50     16.12 o 
   7   2  22        7.84       10.03      1.87 o 
   8   2  22        1.98        2.96      1.45 o 
   9   2  22        0.15        0.32      1.49 o 
 -10   3  22        3.04        2.46      1.75 o 
  -9   3  22       52.06       55.02      2.12 o 
  -8   3  22       20.55       21.60      1.64 o 
  -7   3  22       16.86       15.44      1.72 o 
  -6   3  22        5.35        5.85      1.53 o 
  -5   3  22       25.41       24.92      1.49 o 
  -4   3  22      202.01      201.46      2.92 o 
  -3   3  22      201.70      197.38      3.05 o 
  -2   3  22        2.85        4.03      1.36 o 
  -1   3  22       35.94       37.40      3.09 o 
   0   3  22        7.20        5.87      1.56 o 
   1   3  22       16.99       19.65      1.33 o 
   2   3  22      224.99      230.65      6.81 o 
   3   3  22      197.60      202.50      4.84 o 
   4   3  22       10.52       11.33      2.93 o 
   5   3  22       51.86       47.60      4.41 o 
   6   3  22        2.58        3.99      4.50 o 
   7   3  22       54.61       53.33      7.11 o 
  -6   4  22       20.59       22.42      2.39 o 
  -5   4  22        2.37        2.63      1.59 o 
  -4   4  22        5.31        5.21      2.17 o 
  -3   4  22        0.57        0.25      1.92 o 
  -2   4  22        0.53        0.64      1.75 o 
  -1   4  22        7.75        7.29      2.20 o 
   0   4  22      110.37      115.41      3.81 o 
   1   4  22        0.12       -0.82      1.82 o 
   2   4  22        6.05        3.74      2.30 o 
   3   4  22        1.66        1.58      2.43 o 
 -13   0  23       63.08       64.57      6.96 o 
 -11   0  23       82.91       89.06      5.77 o 
  -9   0  23      438.38      481.15      9.07 o 
  -7   0  23      328.62      326.31      4.57 o 
  -5   0  23      444.83      423.16      6.09 o 
  -3   0  23       28.66       27.21      3.89 o 
  -1   0  23      254.83      260.61      7.75 o 
   1   0  23      812.05      805.72     15.73 o 
   3   0  23       32.75       38.91      3.47 o 
   5   0  23        3.00        3.48      2.33 o 
   7   0  23      865.03      880.17     68.99 o 
   9   0  23        7.64        6.85      3.67 o 
 -12   1  23       71.17       80.95      3.59 o 
 -11   1  23        2.81        2.89      2.27 o 
 -10   1  23       50.56       49.78      3.07 o 
  -9   1  23       44.37       42.51      2.97 o 
  -8   1  23      296.84      302.17      4.82 o 
  -7   1  23       16.33       13.04      2.85 o 
  -6   1  23      220.09      227.32      3.48 o 
  -5   1  23       59.08       64.81      2.34 o 
  -4   1  23      124.87      128.03      3.22 o 
  -3   1  23      185.08      187.89      3.69 o 
  -2   1  23      429.21      424.04     13.14 o 
  -1   1  23        1.90        5.29      2.25 o 
   0   1  23      129.69      128.79      4.74 o 
   1   1  23       67.12       61.19      2.24 o 
   2   1  23      218.35      220.96      6.99 o 
   3   1  23        0.51        1.17      1.68 o 
   4   1  23      409.79      417.23     17.60 o 
   5   1  23      119.58      124.64      4.75 o 
   6   1  23       49.46       47.11      3.02 o 
   7   1  23      146.18      151.66      5.52 o 
   8   1  23      116.80      115.40      4.29 o 
   9   1  23       18.71       20.89      2.26 o 
 -11   2  23      189.14      195.52      4.45 o 
 -10   2  23        0.02       -0.55      1.95 o 
  -9   2  23       14.28        9.08      3.92 o 
  -8   2  23       13.37       10.48      3.13 o 
  -7   2  23        9.06        8.42      1.48 o 
  -6   2  23       28.17       32.20      1.65 o 
  -5   2  23      446.39      441.33      4.53 o 
  -4   2  23       21.94       26.18      2.20 o 
  -3   2  23      374.61      370.41      4.63 o 
  -2   2  23       44.80       41.87      1.93 o 
  -1   2  23        0.96        0.88      1.28 o 
   0   2  23       80.04       83.19      3.46 o 
   1   2  23      334.52      335.13      5.36 o 
   2   2  23        4.20        2.01      1.81 o 
   3   2  23      263.95      266.13      6.65 o 
   4   2  23       37.36       45.75      2.48 o 
   5   2  23      549.50      583.19     21.25 o 
   6   2  23      123.20      123.13      8.70 o 
   7   2  23       39.71       38.66      3.04 o 
   8   2  23       50.73       55.36      4.98 o 
  -9   3  23        7.92       11.39      1.98 o 
  -8   3  23        5.16        6.22      1.35 o 
  -7   3  23       13.73       17.03      1.57 o 
  -6   3  23        3.58        1.75      1.34 o 
  -5   3  23      173.45      169.60      3.00 o 
  -4   3  23      202.65      195.00      2.88 o 
  -3   3  23       41.39       45.09      1.82 o 
  -2   3  23      221.84      226.80      3.12 o 
  -1   3  23       18.10       13.02      1.67 o 
   0   3  23       17.25       18.91      1.44 o 
   1   3  23       23.39       23.85      2.03 o 
   2   3  23       68.59       73.33      3.25 o 
   3   3  23      253.22      260.90      9.33 o 
   4   3  23      150.45      147.95      7.98 o 
   5   3  23        0.53        0.75      3.30 o 
   6   3  23       14.85        9.24      4.20 o 
  -3   4  23        0.74        0.18      1.76 o 
  -2   4  23       13.17       16.40      2.60 o 
  -1   4  23       81.18       86.54      4.36 o 
   0   4  23       36.65       42.97      3.31 o 
 -12   0  24       14.96       13.90      4.62 o 
 -10   0  24      271.39      269.34      7.22 o 
  -8   0  24      425.14      445.87      8.68 o 
  -6   0  24       92.28       87.36      2.62 o 
  -4   0  24      149.87      132.78      6.26 o 
  -2   0  24      182.06      177.93      6.77 o 
   0   0  24      782.84      798.96     21.61 o 
   2   0  24      326.54      341.25     17.09 o 
   4   0  24      236.11      263.74     18.85 o 
   6   0  24      170.86      163.82      9.98 o 
   8   0  24      533.47      528.89     32.84 o 
 -11   1  24       65.37       72.25      3.98 o 
 -10   1  24       46.22       46.06      3.17 o 
  -9   1  24       38.63       38.11      3.11 o 
  -8   1  24       42.73       34.23      7.60 o 
  -7   1  24      401.58      403.81      7.61 o 
  -6   1  24       55.72       58.81      3.28 o 
  -5   1  24       85.48       86.79      2.74 o 
  -4   1  24        6.08        7.85      1.94 o 
  -3   1  24       55.22       59.51      2.31 o 
  -2   1  24       67.63       84.25      4.22 o 
  -1   1  24      496.13      490.02     14.39 o 
   0   1  24        0.95        1.72      2.14 o 
   1   1  24       75.95       68.23      3.30 o 
   2   1  24      138.17      143.76      3.48 o 
   3   1  24      162.34      164.00      9.28 o 
   4   1  24       19.28       17.37      2.08 o 
   5   1  24      406.40      431.02     17.41 o 
   6   1  24       24.65       21.47      2.24 o 
   7   1  24        1.57        3.74      1.75 o 
   8   1  24       35.54       33.17      2.61 o 
 -10   2  24       67.09       65.64      3.30 o 
  -9   2  24       32.66       34.65      7.67 o 
  -8   2  24        3.96        2.35      2.29 o 
  -7   2  24       31.59       26.25      5.02 o 
  -6   2  24       95.40       93.37      2.88 o 
  -5   2  24       13.05       12.13      1.37 o 
  -4   2  24      378.80      390.72      6.89 o 
  -3   2  24       10.90        6.28      1.97 o 
  -2   2  24       51.29       51.42      2.13 o 
  -1   2  24       30.71       27.89      2.03 o 
   0   2  24       39.23       44.41      3.29 o 
   1   2  24       99.94      110.90      5.85 o 
   2   2  24      212.48      229.35      9.48 o 
   3   2  24        3.27        8.85      2.35 o 
   4   2  24      272.62      294.77      9.27 o 
   5   2  24       35.10       33.60      2.50 o 
   6   2  24       90.24       80.86      4.72 o 
   7   2  24        5.93        1.96      2.01 o 
  -8   3  24       63.36       69.61      3.07 o 
  -7   3  24       51.76       49.80      2.04 o 
  -6   3  24       29.19       29.95      1.80 o 
  -5   3  24       91.78       87.10      2.24 o 
  -4   3  24        0.15        0.49      1.03 o 
  -3   3  24      101.54      100.94      2.37 o 
  -2   3  24       98.45      109.47      2.60 o 
  -1   3  24       94.40       98.79      3.69 o 
   0   3  24        4.81        8.68      1.83 o 
   1   3  24       20.86       22.85      1.90 o 
   2   3  24      193.20      214.42     16.21 o 
   3   3  24      164.21      181.38     14.03 o 
   4   3  24       14.56        8.81      4.01 o 
 -11   0  25        3.30        3.57      3.26 o 
  -9   0  25      358.65      363.58      8.40 o 
  -7   0  25      123.02      127.68      5.86 o 
  -5   0  25      112.31       95.22      3.39 o 
  -3   0  25      175.54      174.66      7.22 o 
  -1   0  25      223.00      237.45     11.05 o 
   1   0  25      529.54      525.96     21.85 o 
   3   0  25      221.26      217.94     20.68 o 
   5   0  25      141.99      141.14     13.21 o 
   7   0  25       64.37       55.90      3.97 o 
 -10   1  25       15.09       11.41      3.79 o 
  -9   1  25       36.60       28.67      6.13 o 
  -8   1  25      103.70       97.75      3.61 o 
  -7   1  25        0.12        1.78      2.39 o 
  -6   1  25      298.44      292.46      5.15 o 
  -5   1  25       14.33       14.43      2.42 o 
  -4   1  25       49.60       54.47      2.45 o 
  -3   1  25       49.02       51.64      2.33 o 
  -2   1  25      145.74      145.67      3.35 o 
  -1   1  25      109.79      115.12      4.71 o 
   0   1  25      265.35      269.24      7.51 o 
   1   1  25      149.83      161.50      7.37 o 
   2   1  25       12.47       12.28      2.54 o 
   3   1  25        6.94        5.88      2.28 o 
   4   1  25      104.38       92.06      3.57 o 
   5   1  25       26.38       23.37      3.02 o 
   6   1  25      157.40      161.34      5.15 o 
   7   1  25       40.64       41.01      2.69 o 
  -9   2  25       59.63       61.80      3.40 o 
  -8   2  25        0.05        1.19      1.72 o 
  -7   2  25       25.57       21.61      2.44 o 
  -6   2  25        2.01        1.90      1.37 o 
  -5   2  25       62.31       59.19      3.63 o 
  -4   2  25       38.75       43.39      2.18 o 
  -3   2  25      307.93      315.98      4.31 o 
  -2   2  25       28.02       32.36      2.08 o 
  -1   2  25        8.16       10.95      3.06 o 
   0   2  25       29.94       29.96      2.58 o 
   1   2  25       51.33       62.93      3.68 o 
   2   2  25        0.24        0.88      1.87 o 
   3   2  25      340.08      371.79     17.32 o 
   4   2  25        7.66       10.72      2.27 o 
   5   2  25       58.72       51.21      2.84 o 
   6   2  25      134.58      134.94      5.39 o 
  -6   3  25       47.89       56.31      2.20 o 
  -5   3  25        0.28       -0.52      1.36 o 
  -4   3  25       15.28       12.55      1.32 o 
  -3   3  25       38.58       36.93      2.13 o 
  -2   3  25       94.20       89.99      2.22 o 
  -1   3  25       18.73       19.24      1.86 o 
   0   3  25      126.65      133.16      2.99 o 
   1   3  25       28.04       36.86      4.75 o 
   2   3  25       54.46       52.50      5.63 o 
 -10   0  26       65.51       58.35      4.74 o 
  -8   0  26      368.11      399.03      9.92 o 
  -6   0  26       66.59       60.11      5.04 o 
  -4   0  26        1.02       -2.57      5.58 o 
  -2   0  26      364.08      393.05     10.72 o 
   0   0  26      310.37      327.76     11.10 o 
   2   0  26      232.99      222.93     12.34 o 
   4   0  26       14.36       14.62      3.58 o 
   6   0  26        5.14        2.73      2.57 o 
  -9   1  26       29.52       35.46      3.40 o 
  -8   1  26       16.48       14.45      2.78 o 
  -7   1  26       91.79       79.68      3.58 o 
  -6   1  26        3.58        4.43      2.64 o 
  -5   1  26      184.21      186.78      3.45 o 
  -4   1  26       17.34       17.89      3.41 o 
  -3   1  26       21.43       25.94      2.95 o 
  -2   1  26      157.42      158.61      3.56 o 
  -1   1  26      199.19      194.90      5.09 o 
   0   1  26        0.07       -0.57      2.87 o 
   1   1  26      210.12      201.35      6.10 o 
   2   1  26      153.08      156.76      4.29 o 
   3   1  26        3.59        3.76      1.82 o 
   4   1  26        2.86        1.61      1.80 o 
   5   1  26       37.97       37.59      3.21 o 
   6   1  26      141.06      151.25      5.93 o 
  -7   2  26       11.28       13.80      2.50 o 
  -6   2  26        0.57        0.64      1.36 o 
  -5   2  26       14.21       15.42      1.81 o 
  -4   2  26      181.30      179.83      3.53 o 
  -3   2  26        1.09        0.67      1.37 o 
  -2   2  26      113.29      110.01      3.30 o 
  -1   2  26        2.55        2.18      1.90 o 
   0   2  26        3.92        1.12      2.66 o 
   1   2  26       56.64       50.85      3.61 o 
   2   2  26        0.96       -0.31      3.08 o 
   3   2  26       31.38       45.44      3.32 o 
   4   2  26      113.50      105.37     11.37 o 
  -7   0  27      181.51      194.81      6.45 o 
  -5   0  27        8.39        8.97      4.37 o 
  -3   0  27       86.76       87.58      6.37 o 
  -1   0  27      177.94      166.96     11.00 o 
   1   0  27      122.20      134.47      5.72 o 
   3   0  27       19.45       27.77      8.06 o 
  -7   1  27        1.83        1.93      2.20 o 
  -6   1  27       70.83       71.13      3.94 o 
  -5   1  27        9.32        7.25      1.65 o 
  -4   1  27      154.80      162.25      4.28 o 
  -3   1  27       20.94       22.90      3.33 o 
  -2   1  27       79.23       93.74      4.49 o 
  -1   1  27      269.11      257.05      9.17 o 
   0   1  27       45.01       43.89      3.68 o 
   1   1  27        7.47        3.59      2.47 o 
   2   1  27        1.01        1.28      2.87 o 
   3   1  27       83.58       96.54      4.73 o 
   4   1  27       22.72       18.47      3.13 o 
  -5   2  27      100.25      108.95      2.91 o 
  -4   2  27       22.70       22.08      2.56 o 
  -3   2  27      144.31      140.57      3.82 o 
  -2   2  27        0.22        0.45      2.04 o 
  -1   2  27        7.66        1.55      1.89 o 
   0   2  27        7.80        4.60      3.58 o 
   1   2  27       24.63       30.69      3.12 o 
  -6   0  28       87.37       94.03      6.92 o 
  -4   0  28       21.51       19.20      7.98 o 
  -2   0  28       23.46       15.71      4.85 o 
   0   0  28      138.25      166.87      7.84 o 
   2   0  28       55.09       52.59      6.01 o 
  -5   1  28      142.48      151.94      4.51 o 
  -4   1  28        3.96        4.57      2.65 o 
  -3   1  28        5.26        5.74      3.73 o 
  -2   1  28      132.18      148.97      5.33 o 
  -1   1  28        4.20        1.81      2.62 o 
   0   1  28       36.91       38.19      3.18 o 
   1   1  28       82.03       76.45      5.08 o 
                                                 
